# Supplementary material for: Genetic Analysis of Adaptive Traits in Spring Wheat in Northeast China
Source: Life (Basel). 2024 Jan 24;14(2):168. doi: 10.3390/life14020168 (PMC10890535; doi:10.3390/life14020168)
Supplement: Supplementary file 1 [file life-14-00168-s001.zip]

Archive with 9 entries (9 files):
- Fig. S1.tif
- Fig. S2.tif
- Fig. S3.tif
- Fig. S4.tif
- Fig. S5.tif
- Table S1.xlsx
- Table S2.xlsx
- Table S3.pdf
- Table S4.xlsx
