# Supplementary material for: Genetic Analysis of Adaptive Traits in Spring Wheat in Northeast China
Source: Life (Basel). 2024 Jan 24;14(2):168. doi: 10.3390/life14020168 (PMC10890535; doi:10.3390/life14020168)
Supplement: Supplementary file 1 [file life-14-00168-s001.zip › Table S1.xlsx]

## Sheet: Sheet1
Table S1 The details of adaptive traits in 251 spring wheat accessions
Name	Released year	Origin	HD-1	HD-2	HD-3	HD-4	HD-BLUP	MD-1	MD-2	MD-3	MD-4	MD-BLUP	PH-1	PH-2	PH-3	PH-4	PH-BLUP	LR-1	LR-2	LR-3	LR-4	LR-BLUP	Number of favorable alleles	Subgroup
Bailuotuo	1950	-	78	81.3333	82	74	81.9066	114.333	112.333	95.3333	113	106.461	117.258	121.152	107.576	123.261	117.795	0	0.333333	0.425	0.666667	0.351832	11	3
Jiaxuan2	1960	Heilongjiang	76	81.6667	80	73	80.7093	114.333	112.333	95.3333	113	106.461	116.397	113.333	110.697	121.455	115.962	0	0	0.1	0	0.02469	20	3
Lianfeng	1972	-	81.3333	87	89	82.3333	88.15	115.667	112.333	95.3333	113	106.787	115.691	118.061	121.576	130.03	121.806	0.333333	0.333333	0.641667	1	0.569927	16	3
Dingxinxiaomai		-	77	82	83.3333	75.3333	82.5053	114.333	112.333	95.3333	113	106.461	120.245	125.545	113.606	127.515	122.192	1	0.333333	0.858333	1	0.788022	12	3
Hemai1	1970	-	75.6667	80.6667	80	71.3333	79.9396	115.333	112.333	95.3333	113	106.706	116.309	116.909	110.939	124.667	117.69	0.666667	0.333333	0.533333	0.333333	0.46088	16	3
Hemai3		-	76	80.6667	81.3333	73.3333	80.8803	111	112.333	95.3333	113	105.645	116.064	112.212	103.091	118.545	112.983	0.333333	0.333333	0.316667	0	0.242785	11	3
Mailiduo	1956	-	72.6667	78	79	74.3333	78.9988	112.333	112.333	95.3333	113	105.971	119.615	114.212	109.152	120.121	116.266	0.666667	0.666667	0.858333	1	0.788022	18	3
Gannan96		-	75.6667	82.3333	82	73.6667	81.479	115.333	112.333	95.3333	113	106.706	120.006	120.727	105.636	122.03	117.585	0.333333	0.333333	0.316667	0	0.242785	9	3
Xihong	1970	-	72.6667	79	79	71	78.4001	113.667	112.333	95.3333	113	106.298	99.9939	106.97	100	105.697	103.711	1	0.666667	0.966667	1	0.89707	10	3
Yongjie	1950	Heilongjiang	77.3333	82.3333	84.3333	75.3333	82.9329	114.333	112.333	95.3333	113	106.461	130.145	127.848	112.182	124.333	124.083	1	1	1.075	1	1.00612	14	1
Gansu96	1954	USA	75.3333	81.6667	82.3333	74.6667	81.5645	115.333	112.333	95.3333	113	106.706	117.852	111.818	109.818	113.015	113.628	0.666667	1	0.858333	0.666667	0.788022	13	1
Huomaizi	1950	Heilongjiang	77.6667	83.3333	82	77.6667	83.2751	115.333	112.333	95.3333	113	106.706	123.758	121.455	109.152	118.833	118.779	1	1	1.075	1	1.00612	12	1
Daqingmang	1950	Heilongjiang	75.3333	83	82	76.3333	82.2487	115.333	112.333	95.3333	113	106.706	130.655	122.727	115.455	128.106	124.689	1	1	1.075	1	1.00612	9	1
Tubuqi	1950	Heilongjiang	76.3333	82.6667	82	77.6667	82.7619	115.333	112.333	95.3333	113	106.706	124.124	128	118.121	129.409	125.364	1	0.666667	0.858333	0.666667	0.788022	8	1
Lnshou	1950	Heilongjiang	75.3333	83	82.6667	75.3333	82.1632	113.667	112.333	95.3333	113	106.298	91.9242	91.1515	97.1212	96.3333	94.7184	0.666667	0	0.316667	0	0.242785	12	1
Binnan	1950	Heilongjiang	74	79.6667	80.6667	73.6667	80.0251	115.333	112.333	95.3333	113	106.706	122.885	118.394	101.606	123.742	117.144	1	1	1.075	1	1.00612	16	1
Huoqiu	1950	Heilongjiang	71	76.6667	78	70.3333	76.9462	114.333	112.333	95.3333	113	106.461	114.43	116.061	112.848	113.758	114.771	1	1	1.075	1	1.00612	9	1
Nonglin34hao	1950	Heilongjiang	76.3333	82.6667	80.6667	77	82.2488	114.333	112.333	95.3333	113	106.461	125.079	116.97	114.939	122.727	120.401	1	0.333333	0.641667	0.333333	0.569927	9	1
Zaohong	1965	Heilongjiang	76.3333	82.6667	82.6667	75.3333	82.3343	115.333	112.333	95.3333	113	106.706	106.924	112.515	102.545	105.621	107.431	0.666667	0	0.316667	0	0.242785	20	1
Zhaoan		-	77.6667	84.6667	84	77	83.9593	115.333	112.333	95.3333	113	106.706	139.288	128.576	108.697	129.227	126.891	1	0.666667	0.75	0.333333	0.678975	19	1
Kefan	1965	Heilongjiang	78.6667	83	84.6667	75.3333	83.5316	115	112.333	95.3333	113	106.624	121.345	105.939	121.212	114.788	116.312	0.333333	0	0.208333	0	0.133738	17	1
Ke72	1972	Heilongjiang	75.6667	82.3333	83	73.6667	81.7356	115.333	112.333	95.3333	113	106.706	87.8788	97.8182	98.9697	89.6515	94.1678	0	0	0.1	0	0.02469	14	1
Kehua	1950	Heilongjiang	79	83	84	75	83.3606	116	112.333	95.3333	113	106.869	134.724	127.333	100.455	132.53	124.216	1	1	0.966667	0.666667	0.89707	9	1
Kehui	1950	Heilongjiang	80.3333	84	81.6667	78.6667	84.3013	117	112.333	95.3333	113	107.113	116.591	122.818	126.485	120.379	122.033	0.666667	1	0.75	0.333333	0.678975	12	1
Keguang	1963	Heilongjiang	77	81.3333	84.3333	75.3333	82.5908	115	112.333	95.3333	113	106.624	115.291	100.788	116.212	112.606	111.735	0.333333	0	0.208333	0	0.133738	22	1
KeFeng	1950	Heilongjiang	73.3333	79.3333	82	71.3333	79.5119	115	112.333	95.3333	113	106.624	82.7333	92.3636	98.4545	87.7727	90.9336	0	0	0.1	0	0.02469	12	1
Kefenglongmai19	1994	Heilongjiang	77.3333	82	80.3333	75.3333	81.8211	115.667	112.333	95.3333	113.333	106.869	113.958	111.455	92.0303	115.288	108.707	0.333333	0	0.208333	0	0.133738	19	1
Kesui		Heilongjiang	75	81	81.6667	73	80.7093	115	112.333	95.3333	113.333	106.706	106.8	112.818	104.273	109.985	108.992	0.333333	0	0.208333	0	0.133738	19	1
Kejian	1967	Heilongjiang	76.3333	82	81	78.3333	82.5053	117.333	114.333	97.3333	115.667	108.827	119.052	123	98.1818	121.197	115.85	0.333333	0	0.208333	0	0.133738	19	1
Kejin	1968	Heilongjiang	76.6667	81.6667	82.6667	75.3333	82.1632	115.667	112.333	95.3333	113.333	106.869	123.742	127	122.242	125.273	125.016	0.666667	0	0.533333	0.666667	0.46088	23	3
Kezhuang	1959	Heilongjiang	77.6667	83.3333	83.6667	76	83.2751	116.333	112.333	95.3333	113.333	107.032	115.497	110.121	113.394	120.53	115.38	0.666667	0	0.533333	0.666667	0.46088	20	1
Kemao	1965	Heilongjiang	78.3333	84.6667	83.6667	77	84.0448	115.333	114	97	113.333	107.603	115.921	116.909	108.97	115.106	114.724	0.666667	0	0.316667	0	0.242785	11	1
Kehong	1967	Heilongjiang	76	81.6667	83	75	81.9922	115.667	112.333	95.3333	113.5	106.909	107.006	110.848	105.879	106.758	108.149	0	0	0.1	0	0.02469	22	1
Kequan	1968	Heilongjiang	79.6667	85	84.6667	79.3333	85.3277	118.333	112.333	95.3333	113.333	107.521	117.045	120.697	110.455	117.333	116.87	0	0	0.425	1	0.351832	19	1
Ke69-701	1970	Heilongjiang	75	80	80.3333	73.3333	80.1961	112.667	112.333	95.3333	113.333	106.134	119.315	120.879	109.424	114.758	116.583	1	0.333333	0.75	0.666667	0.678975	11	1
Kejin2	1959	Heilongjiang	76	80.3333	80.6667	73.6667	80.7093	115	112.333	95.3333	113.667	106.787	112.961	116.848	105.697	112.333	112.467	1	1	1.075	1	1.00612	12	1
Kejin4	1965	Heilongjiang	80	86.3333	85.6667	79.3333	86.0118	117.667	114.333	97.3333	113.667	108.419	113.852	121.636	119.485	119.061	118.987	0	0	0.316667	0.666667	0.242785	19	1
Kejin5	1960	Heilongjiang	79.6667	84	85.3333	78.3333	84.9855	116.667	112.333	95.3333	113.667	107.195	118.139	123.939	114.152	118.803	119.236	0.666667	0.666667	0.858333	1	0.788022	17	3
KeZao1	1970	Heilongjiang	74.3333	80	82	73	80.3672	115	112.333	95.3333	113.667	106.787	106.715	112.727	98.6667	104.03	106.07	0	0	0.316667	0.666667	0.242785	13	2
KeZao2	1975	Heilongjiang	73.6667	80	81	72	79.683	115.667	112.333	95.3333	113.667	106.95	109.548	110.879	103.485	106.485	108.126	0	0	0.1	0	0.02469	22	1
Kehan1	1967	Heilongjiang	77	82.6667	83	76	82.7619	115.667	112.333	95.3333	113.667	106.95	122.164	131.364	125.273	126.576	126.788	1	0.333333	0.75	0.666667	0.678975	22	1
Kehan2	1968	Heilongjiang	78.6667	85.6667	85	77.3333	84.8145	117.333	112.333	95.3333	113.667	107.358	128.015	131.879	131.03	129.212	130.462	0.333333	0.666667	0.425	0	0.351832	25	1
Kehan4	1970	Heilongjiang	77	82.3333	83.3333	76.3333	82.8474	115.667	112.333	95.3333	113.667	106.95	131.721	140.545	133.045	132.182	134.782	0.333333	0	0.533333	1	0.46088	20	1
Kehan5	1970	Heilongjiang	76	81	82.3333	75.3333	81.7356	116	112.333	95.3333	113.5	106.991	119.918	128.697	119.515	120.894	122.718	0.333333	0	0.208333	0	0.133738	24	1
Kehan6	1972	Heilongjiang	77	84	83	76	83.104	116	112.333	95.3333	113.667	107.032	114.879	117.848	115.485	115.03	116.301	0	0	0.1	0	0.02469	23	1
Kehan7	1973	Heilongjiang	78	82.6667	83.6667	77	83.4461	117	112.333	95.3333	113.667	107.277	115.164	117.242	115.485	118.485	117.081	0	0	0.1	0	0.02469	21	1
Kehan8	1975	Heilongjiang	78	82.6667	83.3333	77.3333	83.4461	121	116.333	99.3333	118.333	111.356	115.591	116.606	112.061	113.273	114.879	0	0	0.1	0	0.02469	16	1
Kehan9	1984	Heilongjiang	78.6667	85	84.3333	78.6667	84.8145	117	114	97	113.667	108.092	102.573	107.848	106.303	110.985	107.457	0	0	0.1	0	0.02469	21	1
XinKehan9	1987	Heilongjiang	79.3333	86.3333	85.3333	82	86.4395	119	112.333	95.3333	117.333	108.663	110.03	109.364	106.818	113.333	110.403	0	0	0.1	0	0.02469	22	1
Kehan11	1989	Heilongjiang	78	83.3333	83	77.6667	83.6171	117.5	112.333	95.3333	115.333	107.807	114.118	116.636	110.318	119.152	115.55	0	0	0.1	0	0.02469	21	1
Kehan12	1989	Heilongjiang	78	82.6667	83.3333	77	83.3606	117.5	112.333	95.3333	116.667	108.133	110.809	113.303	108.636	111.636	111.607	0	0	0.1	0	0.02469	21	2
Kehan14	1995	Heilongjiang	79	86	84.3333	77.3333	84.8145	118.333	114.333	97.3333	117.667	109.561	102.424	104.818	104.909	115.485	107.439	0	0	0.1	0	0.02469	20	2
Kehan15	1997	Heilongjiang	79	83.6667	83.6667	77	83.9593	118.333	116	99	117.667	110.377	108.473	110.394	107.242	110.758	109.736	0	0	0.1	0	0.02469	27	2
Kehan16	1999	Heilongjiang	77.5	82.6667	84	78.6667	83.831	119	114.333	97.3333	115.333	109.153	109.868	106.939	105.333	108.97	108.303	0	0	0.1	0	0.02469	16	1
Kehan17	2002	Heilongjiang	78.6667	85	84	79.3333	84.9	117.333	114	97	117.667	109.153	109.779	112.606	107.061	112.364	110.966	0	0	0.1	0	0.02469	18	3
Kehan18	2002	Heilongjiang	76.6667	81.3333	84.6667	76.6667	82.933	117.333	112.333	95.3333	116.667	108.092	116.682	112.061	106.97	112.606	112.586	0	0	0.1	0	0.02469	25	3
Kehan19	2004	Heilongjiang	75.3333	80.3333	82	73.6667	80.8803	117.333	112.333	95.3333	117.667	108.337	105.085	105	108.788	102.364	105.846	0	0	0.1	0	0.02469	21	2
Kehan20	2004	Heilongjiang	80	85.6667	81.6667	80	84.9856	117	112.333	95.3333	117.667	108.256	117.418	124.636	108.182	118.121	117.574	0	0	0.1	0	0.02469	18	1
Kehan21	2008	Heilongjiang	80	85.6667	85.3333	79.6667	85.8408	118	114	97	114	108.419	115.27	124.424	111.364	118.848	117.96	0	0.666667	0.533333	0.666667	0.46088	14	1
KeFeng2	1979	Heilongjiang	82	86.3333	86.3333	79.3333	86.696	119	116	99	117.5	110.499	101.009	109.03	103.394	103.879	104.869	0	0	0.1	0	0.02469	20	1
KeFeng3	1982	Heilongjiang	77.6667	82.3333	83	76.6667	83.0185	116	112.333	95.3333	116.333	107.684	92.8576	92.6364	82.303	89.7879	90.0029	0	0	0.1	0	0.02469	21	1
KeFeng4	1985	Heilongjiang	73.3333	80.6667	81	73.6667	80.1962	115.333	112.333	95.3333	114	106.95	79.2758	71.9091	73.8788	78.4242	76.5381	0	0	0.1	0	0.02469	14	1
KeFeng6	1995	Heilongjiang	78.6667	82.6667	83.6667	76.3333	83.4461	120.333	116	99	120	111.437	109.639	108.788	105.212	110.727	109.114	0	0	0.1	0	0.02469	21	1
KeFeng7	1998	Heilongjiang	79.3333	85	83.6667	78.6667	84.8145	119	112.333	95.3333	119.5	109.194	106.603	111	100.242	106.394	106.593	0	0	0.1	0	0.02469	24	1
KeFeng8	2001	Heilongjiang	79	85	84	78.6667	84.8145	119	116.333	99.3333	120	111.274	110.112	109.485	104.364	106.879	108.236	0	0	0.1	0	0.02469	22	2
KeFeng9	2002	Heilongjiang	78.3333	86.6667	83.6667	78.3333	84.9	118	112.333	95.3333	116.667	108.256	106.264	110.212	101.424	108.333	107.089	0	0	0.1	0	0.02469	22	2
KeFeng10	2003	Heilongjiang	78.3333	86.3333	83.6667	78	84.729	120.333	112.333	95.3333	121	109.887	107.318	111.636	105.182	109.848	109.019	0	0	0.1	0	0.02469	21	2
KeFeng11	2006	Heilongjiang	78	84.3333	83	75.3333	83.275	120.333	116	99	119	111.192	111.415	110.394	107.424	108.091	109.85	0	0	0.1	0	0.02469	19	2
KeFeng12	2007	Heilongjiang	81	87.3333	85.6667	82	87.2092	118.333	116	99	118	110.458	103.879	108.545	106.606	104.848	106.503	0	0	0.1	0	0.02469	21	1
KeFeng13	2007	Heilongjiang	79	87	84.3333	77.6667	85.1566	118	114.333	97.3333	116.667	109.235	105	108.152	101.333	106.03	105.666	0	0	0.1	0	0.02469	21	1
Kelao1	1969	Heilongjiang	80.3333	86.3333	84.3333	79.3333	85.7553	117.333	114.333	97.3333	115.333	108.745	116.385	122.909	116.455	118.621	119.071	0	0	0.208333	0.333333	0.133738	14	2
Kelao5	1991	Heilongjiang	78.3333	86.6667	84.3333	78.3333	85.0711	117.333	112.333	95.3333	117.667	108.337	108.858	104.303	101.515	106.197	105.755	0	0	0.1	0	0.02469	19	2
Kechun1	2010	Heilongjiang	80	86.3333	86.6667	81.3333	86.7816	121	116	99	121	111.845	114.3	113.788	105.848	110.409	111.598	0	0	0.1	0	0.02469	27	2
Kechun2	2010	Heilongjiang	78.6667	85.6667	84.6667	78	84.9	118.333	116	99	120	110.948	107.521	107.212	99.7273	105.045	105.415	0	0	0.1	0	0.02469	14	2
Kechun3	2011	Heilongjiang	80.6667	88.3333	86	81	87.2092	120.333	118	101	121	112.661	115.521	115.061	107.909	112.697	113.301	0	0	0.1	0	0.02469	25	2
Kechun4	2011	Heilongjiang	79	85.3333	84	78	84.729	120.333	114	97	119	110.213	110.452	108.333	101.515	110.727	108.283	0	0	0.1	0	0.02469	24	2
Kechun5	2012	Heilongjiang	80.3333	88	85.3333	80	86.6105	118.333	116	99	119	110.703	112.139	113.152	105.152	109.606	110.528	0	0	0.1	0	0.02469	26	2
Kechun6	2014	Heilongjiang	80	86.6667	85	78.3333	85.6697	118.333	116	99	120	110.948	103.324	104.364	99.2424	101.485	102.655	0	0	0.1	0	0.02469	17	2
Kechun7	2012	Heilongjiang	79.6667	87.3333	84.6667	78.3333	85.6697	116.333	116	99	117.667	109.887	112.291	108.485	103.485	108.182	108.635	0	0	0.1	0	0.02469	25	2
Kechun8	2014	Heilongjiang	80	88.3333	85.3333	80	86.6105	118.333	114.333	97.3333	121	110.377	110.376	107.364	104.061	107.273	107.796	0	0	0.1	0	0.02469	21	2
Kechun9	2014	Heilongjiang	80.3333	88	85.6667	80	86.696	118.333	114.333	97.3333	119	109.887	111.585	112.879	109.727	110.818	111.763	0	0	0.1	0	0.02469	24	2
Kechun10	2017	Heilongjiang	78.3333	86.3333	85.6667	79.6667	85.6697	117.333	114.333	97.3333	120	109.887	109.479	109.424	103.152	111.758	108.976	0	0	0.1	0	0.02469	23	2
Kechun11	2016	Heilongjiang	76.3333	82.6667	83	75	82.3343	117.333	112.333	95.3333	117.667	108.337	100.655	98.6364	100.485	99.4848	100.376	0	0	0.1	0	0.02469	13	2
Kechun12	2016	Heilongjiang	83	89	86.3333	82.6667	88.4921	117.333	116	99	119	110.458	106.836	105.364	115.424	108.303	109.502	0	0	0.1	0	0.02469	22	2
Kenjiu1	1984	Heilongjiang	79.6667	87.3333	85.3333	79.3333	86.0974	117.333	114.333	97.3333	119	109.642	128.815	130.758	121.879	132.606	128.949	0	0.333333	0.208333	0	0.133738	18	3
Kenjiu2	1986	Heilongjiang	75.3333	83.3333	81.6667	73.6667	81.5645	115.667	112.333	95.3333	114.333	107.113	111	112.394	103.909	115.182	111.134	0.666667	0.666667	0.533333	0	0.46088	15	1
Kenjiu3	1986	Heilongjiang	73.6667	81.3333	80.3333	73	80.1106	114	112.333	95.3333	115	106.869	109.17	110.273	107.788	113.303	110.649	0	0	0.1	0	0.02469	14	1
Kenjiu8	1998	Heilongjiang	82.3333	89.3333	86	82.6667	88.321	117.667	114	97	118.667	109.479	113.106	113.848	107.667	118.424	113.763	0	0	0.1	0	0.02469	22	1
Kenjiu9	2003	Heilongjiang	72.6667	78	79	70.6667	78.058	115	112.333	95.3333	114	106.869	88.8333	85.6667	93.3636	89.5455	89.9591	0	0	0.1	0	0.02469	18	1
Kenjiu10	2003	Heilongjiang	75.3333	82.6667	83	75.3333	82.1632	118	114.333	97.3333	118.667	109.724	103.318	103.333	93.1515	102.242	101.069	0	0	0.1	0	0.02469	26	1
Kenda1	1981	Heilongjiang	70.6667	76.6667	75.3333	68.3333	75.6633	108	112.333	95.3333	114.333	105.237	80.9091	81.6667	81.2424	82.4545	82.2093	0	0	0.1	0	0.02469	16	1
Kenda2	1986	Heilongjiang	76	83.6667	80	75.6667	81.9067	115	112.333	95.3333	114.667	107.032	109.23	113.697	89.2727	109.606	105.988	0	0	0.1	0	0.02469	20	2
Kenda3	1991	Heilongjiang	73.6667	81	80	71.3333	79.5119	117.333	112.333	95.3333	114.333	107.521	101.579	87.4848	97.5758	88.3939	94.3458	0	0	0.1	0	0.02469	14	2
Kenda4	1994	Heilongjiang	77	86	83.6667	77	84.0448	115	112.333	95.3333	114.333	106.95	105.479	112.727	95.4848	112.848	107.166	0	0	0.1	0	0.02469	24	2
Kenda5	2000	Heilongjiang	76.3333	83.6667	82	73.6667	81.9922	115.667	112.333	95.3333	114.667	107.195	107.727	117.152	103.394	111.03	110.343	0	0	0.1	0	0.02469	15	2
Kenda6	2000	Heilongjiang	77.6667	84	83	76.6667	83.4461	115.667	112.333	95.3333	114.667	107.195	105.47	107.758	103.515	106.576	106.364	0	0	0.1	0	0.02469	18	2
Kenda7	2002	Heilongjiang	76.6667	83	82.6667	73.3333	81.9922	115	112.333	95.3333	114.667	107.032	111.394	118.152	105.97	113.606	112.786	0.333333	0	0.208333	0	0.133738	15	2
Kenda8	2002	Heilongjiang	76.6667	83.3333	81.3333	73.6667	81.8211	115	112.333	95.3333	114.667	107.032	109.003	112.455	106.939	112.727	110.796	0	0	0.1	0	0.02469	15	2
Kenda12	2009	Heilongjiang	77	82.6667	83.6667	77.3333	83.2751	116.667	112.333	95.3333	114.667	107.44	106.364	100.242	102	112.03	105.696	0.333333	0	0.208333	0	0.133738	15	1
Gang107	1970	Heilongjiang	78.6667	86.3333	85.3333	78	85.2421	117.333	112.333	95.3333	114.667	107.603	114.1	125.455	111.091	124	119.139	0.333333	0	0.316667	0.333333	0.242785	20	1
Kenhong5	1987	Heilongjiang	74	82	82	74.3333	81.1369	115	112.333	95.3333	114.667	107.032	105.561	108.606	97	109.758	105.768	0.666667	0	0.316667	0	0.242785	18	1
Kenhong7	1988	Heilongjiang	80.3333	87.3333	84.3333	79.6667	86.0974	117.333	112.333	95.3333	116.333	108.011	122.2	131.788	101.182	129.818	121.713	0.333333	0	0.208333	0	0.133738	10	1
Kenhong13	1996	Heilongjiang	76.6667	83.3333	82.3333	78	83.1895	115.667	112.333	95.3333	117.333	107.848	103.909	108.97	96.3636	105.364	104.195	0	0	0.1	0	0.02469	18	1
Kenhong15	1998	Heilongjiang	76.6667	85	82.3333	77	83.3606	115.667	112.333	95.3333	116	107.521	103.988	112.364	102.121	107.03	106.908	0	0	0.1	0	0.02469	20	1
Kenhong16	1997	Heilongjiang	78.3333	85	84	77.3333	84.3013	117.667	112.333	95.3333	117	108.256	107.242	112.091	103.727	109.879	108.759	0	0	0.208333	0.333333	0.133738	18	2
Kenhong23	2016	Heilongjiang	78.6667	87.6667	86.3333	79	86.0974	117.667	114.333	97.3333	118.333	109.561	100.997	104.394	99.9091	102.061	102.392	0	0	0.1	0	0.02469	19	2
KenBei1	1982	Heilongjiang	74.3333	79.6667	83.6667	72	80.4527	115	114	97	114.667	107.848	98.1879	109.697	105.045	98.9394	103.514	0	0	0.1	0	0.02469	23	2
Beimai1	2005	Heilongjiang	81.5	86.6667	85.6667	80.3333	86.7388	119	118	101	121	112.335	107.1	113.485	102.152	109.788	108.655	0	0	0.1	0	0.02469	22	2
Beimai2	2005	Heilongjiang	80.6667	86.3333	85.6667	78.3333	85.9263	117.667	118	101	119.333	111.6	109.145	111.121	107.273	109.212	109.707	0	0	0.1	0	0.02469	19	2
Beimai3	2008	Heilongjiang	79.3333	86.3333	85.3333	78.3333	85.4987	120.333	118	101	121	112.661	111.815	117.545	109.152	114.318	113.709	0	0	0.1	0	0.02469	23	2
Beimai4	2008	Heilongjiang	82.6667	89.3333	86	81.3333	88.0644	119.667	118	101	121	112.498	114.542	115.667	115.727	113.515	115.357	0	0	0.1	0	0.02469	19	2
Beimai6	2007	Heilongjiang	80.6667	88.6667	87.3333	81	87.6368	117.667	114	97	119.333	109.642	108.594	109.152	105	105.758	107.654	0	0	0.1	0	0.02469	18	2
Beimai7	2008	Heilongjiang	79	86	84.3333	78.6667	85.1566	115	112.333	95.3333	116	107.358	108.576	109.636	103.818	107.636	107.944	0	0	0.1	0	0.02469	10	2
Beimai8	2009	Heilongjiang	75.6667	81	81	74.6667	81.1369	116	112.333	95.3333	116	107.603	107.718	110.091	102.152	107.545	107.406	0	0	0.1	0	0.02469	19	2
Beimai11	2011	Heilongjiang	78.6667	81.6667	83	75.3333	82.7619	116.667	112.333	95.3333	116	107.766	98.7152	95.7273	96.2727	102.242	98.8071	0	0	0.1	0	0.02469	19	2
Beimai12	2011	Heilongjiang	80.5	83.3333	84.3333	76	84.1731	116.5	112.333	95.3333	116	107.725	108.155	106.212	108.273	110.97	108.925	0	0	0.1	0	0.02469	24	2
Beimai14	2016	Heilongjiang	74	78.6667	80.6667	71.6667	79.2554	116.333	112.333	95.3333	116.5	107.807	106.497	104.576	100	101.97	103.806	0	0	0.1	0	0.02469	18	2
Beimai15	2016	Heilongjiang	80	87	85	79.6667	86.0974	118.333	116	99	117.333	110.295	108.815	109.424	105.727	108.242	108.577	0	0	0.1	0	0.02469	23	2
Dongnong113	1986	Heilongjiang	79	85.3333	85.3333	78.6667	85.2421	117.5	112.333	95.3333	114.5	107.603	119.114	122.848	114.273	112.818	117.747	0	0.666667	0.641667	1	0.569927	8	1
LongFumai4	1990	Heilongjiang	76	82.6667	82.6667	74	81.9067	117.333	112.333	95.3333	116	107.929	116.527	124.273	113.242	117.212	118.295	0.333333	0	0.208333	0	0.133738	27	1
LongFumai5	1992	Heilongjiang	80	86.6667	84	79.3333	85.6697	120	118	101	120	112.335	111.073	118.182	113.424	118.515	115.791	0	0	0.1	0	0.02469	24	1
LongFumai6	1994	Heilongjiang	79.5	85	82	77	84.002	120	118	101	120	112.335	116.377	120.455	115.242	116.97	117.745	0	0	0.1	0	0.02469	25	1
LongFumai8	1998	Heilongjiang	79	85.3333	85.3333	83.6667	86.525	118	116	99	117.667	110.295	114.982	118.394	115.545	116.03	116.726	0	0.333333	0.533333	1	0.46088	11	1
LongFumai10	2000	Heilongjiang	79	85	84	80	85.1566	118	114.333	97.3333	121	110.295	111.559	118.818	94.3636	117.121	110.979	0	0	0.1	0	0.02469	13	2
LongFumai16	2009	Heilongjiang	81	87.6667	85	81	86.8671	120	112.333	95.3333	120	109.561	109.945	120.303	112.727	116.697	115.413	0	0	0.1	0	0.02469	18	2
LongFumai17	2007	Heilongjiang	76	81.3333	83.6667	75	82.0777	116	114.333	97.3333	118	109.071	100.027	97.6061	102.364	100.606	100.71	0	0	0.1	0	0.02469	22	2
LongFumai18	2008	Heilongjiang	76	82	83	75.3333	82.1632	116	114.333	97.3333	119.5	109.438	99.3864	97.3636	98.1818	98.8182	99.0044	0	0	0.1	0	0.02469	16	2
LongFumai21	2018	Heilongjiang	76	81.3333	81.6667	74.3333	81.3935	119	112.333	95.3333	119.333	109.153	100.818	102.182	96.1818	102.424	100.96	0	0	0.1	0	0.02469	22	2
Liaochun10	1998	Liaoning	70.6667	68	74.6667	65	72.4134	115.667	114	97	114.667	108.011	95.7576	110.485	96.2727	84.8182	97.4073	0	0.333333	0.208333	0	0.133738	15	2
Hezuo4	1954	Heilongjiang	76.6667	81	81.6667	74.3333	81.479	115.667	112.333	95.3333	115	107.277	119.064	129.727	102.455	123.621	119.194	1	1	1.075	1	1.00612	13	2
Hezuo7	1956	Heilongjiang	77.5	82	82.6667	75	82.377	115.5	112.333	95.3333	115	107.236	117.091	127.515	109.636	120.712	119.216	0.666667	0.333333	0.75	1	0.678975	15	2
Songhuajiang2	1956	USA	75.3333	80.3333	81.3333	73.6667	80.7093	112.5	112.333	95.3333	115	106.502	111.295	115.061	108.818	111.439	112.162	0	0	0.1	0	0.02469	15	3
Songhuajiang3	1958	USA	75.6667	79.6667	80.6667	72.6667	80.1962	115	112.333	95.3333	115	107.113	103.364	109.333	103.727	105.773	106.085	0	0	0.1	0	0.02469	15	3
Xinshuguang1	1950	Heilongjiang	72.6667	79.6667	79.3333	71	78.6567	113.667	112.333	95.3333	115.333	106.869	106.418	106.909	101.697	104.545	105.431	0	0	0.1	0	0.02469	9	3
Xinshuguang3	1971	Heilongjiang	79	84.3333	84	77.3333	84.3013	119	116	99	118	110.621	103.495	107.788	101.606	108.091	105.782	0	0	0.1	0	0.02469	23	3
Xinshuguang4	1971	Heilongjiang	76	81.6667	82.3333	73.3333	81.3935	115.5	112.333	95.3333	116.333	107.562	92.9636	98.9091	93.4545	100.061	96.923	0	0	0.1	0	0.02469	15	3
Xinshuguang5	1971	Heilongjiang	72.3333	78.6667	79	70.3333	78.058	108	112.333	95.3333	115.333	105.482	80.7212	83.5152	82.6667	83.303	83.1883	0	0	0.1	0	0.02469	12	3
Xinshuguang6	1972	Heilongjiang	80	85	84.6667	77.6667	84.9856	119	116	99	119	110.866	100.318	103.121	99.0606	104.53	102.31	0	0	0.1	0	0.02469	21	1
Xinshuguang8	1973	Heilongjiang	#DIV/0!	86.6667	85.6667	81	#DIV/0!	121	118	101	118	112.09	106.782	112.848	102.576	107.697	108.003	0	0	0.1	0	0.02469	26	1
Xinshuguang9	1975	Heilongjiang	73.6667	77.6667	79.3333	71.3333	78.4856	115	112.333	95.3333	115.333	107.195	106.242	105.242	98.3636	105.288	104.327	0	0	0.1	0	0.02469	13	1
Hechun1	1970	Heilongjiang	77	79.3333	80	72	80.1106	115.333	112.333	95.3333	116.333	107.521	100.161	102.788	96.5758	99.6061	100.344	0	0	0.1	0	0.02469	22	1
Hechun2	1970	Heilongjiang	77.6667	82.3333	82.3333	74.3333	82.2487	116.333	112.333	95.3333	116.5	107.807	105.83	107.242	96.0909	106.727	104.515	0.333333	0	0.208333	0	0.133738	23	1
Hechun3	1971	Heilongjiang	75	81	81	74	80.7948	115	112.333	95.3333	115.667	107.277	107.3	108.515	99.9091	108.212	106.518	0.333333	0	0.208333	0	0.133738	19	1
Hechun4	1972	Heilongjiang	79.5	83.3333	86.3333	79.3333	85.2849	117.667	112.333	95.3333	115.667	107.929	110.148	106.182	101.818	109	107.317	0	0.333333	0.316667	0.333333	0.242785	17	1
Hechun5	1975	Heilongjiang	77.6667	83.3333	82.3333	75	82.6764	117.667	112.333	95.3333	116.667	108.174	105.427	108.758	96.0909	105.394	104.46	0	0.333333	0.316667	0.333333	0.242785	24	1
Hechun12	1985	Heilongjiang	75.5	81	81.3333	74	81.0086	112.5	112.333	95.3333	115.667	106.665	114.182	115.333	111.97	114.848	114.581	0	0	0.1	0	0.02469	15	1
Longchun1	2014	Heilongjiang	79	85	83.3333	79	84.729	115.333	114.333	97.3333	116.667	108.582	123.815	126.273	116	118.061	121.505	0.666667	0.333333	0.641667	0.666667	0.569927	14	2
Longchun3	2015	Heilongjiang	75	82.3333	82	74	81.3935	118	114.333	97.3333	116.667	109.235	99.2273	109.788	101.818	100.152	103.294	0.333333	0	0.208333	0	0.133738	20	2
Longchun4	2015	Heilongjiang	77.3333	84.3333	82.3333	76.3333	83.1895	119	116.333	99.3333	116.667	110.458	116.145	107.788	110.424	112.818	112.302	0	0	0.1	0	0.02469	20	2
Longmai2	1960	Heilongjiang	76.3333	82.6667	82.3333	75	82.1632	119	115	98	119	110.377	112.485	109.182	108.97	109.303	110.501	0	0	0.1	0	0.02469	21	2
Longmai11	1983	Heilongjiang	76.5	80.3333	82.6667	72.6667	81.0942	116.667	112.667	95.6667	115.667	107.848	106.897	107.394	98.5152	107.061	105.505	0	0	0.1	0	0.02469	23	2
Longmai12	1987	Heilongjiang	79.3333	84	82.6667	76	83.6171	117.333	112.667	95.6667	116.667	108.256	109.633	111.515	114.545	115.333	113.261	0	0	0.1	0	0.02469	25	2
Longmai13	1988	Heilongjiang	76.6667	81.3333	81.6667	72.6667	81.1369	116.5	112.667	95.6667	115.667	107.807	108.045	114.545	105.394	110.303	110.09	0	0	0.1	0	0.02469	29	1
Longmai14	1988	Heilongjiang	75.3333	80.6667	79.6667	72.6667	80.1106	116	112.667	95.6667	116.667	107.929	96.2727	100.485	98.1515	103.303	100.115	0.333333	0	0.208333	0	0.133738	25	1
Longmai15	1989	Heilongjiang	76	82	80.3333	74.3333	81.2224	116.5	112.667	95.6667	116	107.888	111.773	109.182	110.152	115.545	112.172	0	0	0.1	0	0.02469	16	1
Longmai16	1990	Heilongjiang	73.3333	81	80.6667	72	79.7685	116	112.667	95.6667	115.667	107.685	110.221	110.636	102.818	104.939	107.682	0.333333	0	0.208333	0	0.133738	12	1
Longmai17	1990	Heilongjiang	73.6667	80.3333	78	70.6667	78.6567	115.333	112.667	95.6667	115.667	107.521	116.045	116.758	109.485	113.879	114.54	0	0	0.208333	0.333333	0.133738	15	1
Longmai20	1994	Heilongjiang	73.5	80	81	74	80.1534	116.5	114.333	97.3333	117.667	109.112	105.264	102.727	96.303	103.061	102.391	0.333333	0	0.208333	0	0.133738	23	1
Longmai23	1999	Heilongjiang	72.5	76.6667	78.3333	71	77.5876	115	112.667	95.6667	115.667	107.44	87.4	95.6061	82.0303	84.7576	88.0637	0	0	0.1	0	0.02469	28	1
Longmai24	1999	Heilongjiang	83	88.6667	84.6667	81	87.5513	119	118	101	117.667	111.519	102.364	96.6667	98.5758	104.455	101.073	0	0	0.1	0	0.02469	15	2
Longmai27	2003	Heilongjiang	76.5	84	83	76.3333	83.0612	116.5	116.333	99.3333	118	110.173	103.232	102.455	100.545	100	102.111	0	0	0.1	0	0.02469	17	2
Longmai29	2003	Heilongjiang	76.3333	83.6667	82	75.3333	82.4198	116.333	112.667	95.6667	119	108.582	101.545	99.4545	96.6667	103.182	100.771	0	0	0.1	0	0.02469	21	2
Longmai31	2005	Heilongjiang	81.5	89	86	81	87.5941	117.333	116.333	99.3333	119	110.621	102.303	102.152	100.636	107.394	103.667	0	0	0.1	0	0.02469	14	1
Longmai32	2007	Heilongjiang	74	79.6667	80	71.3333	79.2554	115	112.667	95.6667	115.667	107.44	100.076	100.485	92.4848	95.9394	97.8183	0	0	0.1	0	0.02469	15	1
Longmai26	2001	Heilongjiang	78.6667	86	84.6667	77.6667	84.9	118.333	116.333	99.3333	119	110.866	107.015	101.182	104.545	105.303	105.052	0	0	0.1	0	0.02469	21	1
Longmai30	2004	Heilongjiang	80.3333	86	85.6667	80.6667	86.3539	117	116.333	99.3333	117	110.05	105.773	105.273	99.9697	105.667	104.712	0	0	0.1	0	0.02469	21	1
Longmai33	2009	Heilongjiang	79	86	85.3333	78.3333	85.3276	118.333	118	101	119	111.682	105.045	107	101.697	105.394	105.323	0	0	0.1	0	0.02469	25	2
Longmai35	2014	Heilongjiang	79.3333	86.6667	85	79	85.6697	116.667	118	101	119	111.274	107.773	106.364	102.97	107.121	106.59	0	0	0.1	0	0.02469	23	2
Longmai36	2013	Heilongjiang	81.3333	87	85	83	87.2947	116	114.333	97.3333	119	109.316	102.555	105.485	105.515	109.758	106.362	0	0	0.1	0	0.02469	14	2
Longmai37	2014	Heilongjiang	78.3333	85.3333	84.3333	76.6667	84.3013	116	114.333	97.3333	119	109.316	94.3364	92.5152	95.4848	96.5758	95.3112	0	0	0.1	0	0.02469	22	1
Longmai39	2016	Heilongjiang	80	86	84	78	85.1566	116.333	118	101	117.667	110.866	97.6818	95.3636	92.0606	97.5152	96.2344	0	0	0.1	0	0.02469	21	2
Longmai40	2017	Heilongjiang	79.6667	87.6667	84.6667	79.6667	86.0974	117.333	114.333	97.3333	117.667	109.316	108.136	106.636	100.061	106.455	105.859	0	0	0.1	0	0.02469	21	1
xiaobingmai33	1990	Jilin	71.3333	75.3333	78.6667	70.3333	76.8607	115.333	114.333	97.3333	115.667	108.337	104.473	103.455	100.455	102.606	103.295	0	0	0.1	0	0.02469	19	1
Chinese spring	1932	Sichuan	75.3333	82.3333	81.6667	76	81.9066	115.333	112.667	95.6667	115.667	107.521	113.788	113.515	104.333	117.152	112.703	1	0	0.75	1	0.678975	15	2
Liaomai1		Liaoning	77.6667	79.3333	84.3333	78.6667	83.104	114.333	112.667	95.6667	115.667	107.277	119.606	109.03	113.545	118	115.539	1	0.333333	0.858333	1	0.788022	9	1
Liaochun4hao	1960	Liaoning	71	77.3333	81.3333	70.3333	77.9725	112.667	112.667	95.6667	115.667	106.869	96.6364	104.758	109.152	96.5152	102.317	0	0	0.1	0	0.02469	13	1
Liaochun2hao	1960	Liaoning	70.6667	76	75.6667	70.3333	76.091	108	112.667	95.6667	115.667	105.727	98.2424	106.091	97.8182	100.364	101.186	0	0	0.1	0	0.02469	13	2
Neimai19	1991	Ningxia	71.3333	76.6667	75	70.3333	76.262	114	112.667	95.6667	115.667	107.195	94.1515	99.6667	94.2424	87.2424	94.4129	0	0.333333	0.208333	0	0.133738	10	2
Ji-4673Jichun190	1968	Jilin	76.6667	82.3333	78.6667	75.3333	81.308	114	112.667	95.6667	115.667	107.195	120.712	120.303	92.4848	115.682	112.801	0.666667	0.666667	0.858333	1	0.788022	10	1
Ji-0011Jichun1hao	1968	Jilin	73	77.3333	81.3333	72.6667	79.0843	112.667	112.667	95.6667	115.667	106.869	121.333	120.424	108.409	110.273	115.603	0.666667	0.333333	0.75	1	0.678975	12	3
Ji-0011Jichun101	1968	Jilin	75.6667	81.6667	80.3333	74	80.9659	115.333	112.667	95.6667	115.667	107.521	120.894	120.848	104.879	122.03	117.647	0.666667	1	0.966667	1	0.89707	16	3
Ji-0011Jichun106	1968	Jilin	75.3333	82	81	74.3333	81.2224	115.333	112.667	95.6667	115.667	107.521	108.848	111.667	104.333	110.121	109.264	0.666667	0.666667	0.641667	0.333333	0.569927	20	3
Ji-0012Jichun123	1968	Jilin	76	82.6667	81	75.6667	81.9067	115.333	112.667	95.6667	115.667	107.521	118.136	119.242	97.7727	114.848	113.005	0.666667	0.333333	0.75	1	0.678975	11	3
Ji-0012Jichun126	1968	Jilin	76	80.6667	81.3333	75	81.308	115.333	112.667	95.6667	115.667	107.521	116.394	118.485	105.879	116.667	114.853	0.666667	1	0.966667	1	0.89707	8	3
Ji-0012Jichun129	1968	Jilin	77	82	81	74	81.5645	116.667	112.667	95.6667	115.667	107.848	101.576	105.121	105.152	106.818	105.206	0.333333	0	0.533333	1	0.46088	18	3
Ji-0012Jichun132	1968	Jilin	76	82.6667	83	77	82.7619	115.667	112.667	95.6667	115.667	107.603	116.455	116.545	108.97	114.364	114.581	3	3	3	0.666667	2.75088	15	3
Ji-0013Jichun147	1968	Jilin	75	81	81.6667	73.6667	80.8804	115.333	112.667	95.6667	115.667	107.521	117.685	113.152	102.091	113.758	112.18	3	3	3	1	2.85	15	3
Ji-0013Jichun157	1968	Jilin	75.3333	81.3333	80.3333	72.6667	80.4527	112.333	112.667	95.6667	115.667	106.787	116.758	116.758	102.333	110.848	112.183	3	3	3	1	85	14	3
Ji-0013Jichun158	1968	Jilin	74.3333	79.6667	80	72.6667	79.683	115.333	112.667	95.6667	115.667	107.521	120.212	116.121	106.636	117.667	115.652	3	3	3	1	2.85	24	3
Ji-0014Jichun201	1968	Jilin	76.3333	80.6667	82.3333	76.6667	82.0777	115.667	112.667	95.6667	115.667	107.603	112.803	119.485	102.697	115.636	113.16	0.666667	3	3	1	2.85	15	3
Ji-0018Jichun517	1968	Jilin	76.6667	82	83.6667	76	82.6764	115.667	112.667	95.6667	115.667	107.603	112.682	114.091	103.636	111.212	110.92	0.333333	0	0.533333	1	0.46088	12	3
Ji-0020Jichun1004	1968	Jilin	72.6667	78.6667	80.3333	72.6667	79.0843	113	112.667	95.6667	115.667	106.95	100.882	100.242	94.7879	96.2727	98.6148	0	0	0.1	0	0.02469	19	3
Ji-0024Jilinnongda901	1968	Jilin	72	78	79.3333	71	78.058	110	112.667	95.6667	115.667	106.216	97.2697	102.03	96.3333	98.1515	99.013	0	0	0.1	0	0.02469	14	3
BLxiaomaixiaobing4		Poland	71.6667	77.3333	80.3333	71.3333	78.1435	115.333	112.667	95.6667	115.667	107.521	112.785	113.485	108.485	114.364	112.786	0.333333	0	0.208333	0	0.133738	23	3
BLxiaomaixiaobing7		Poland	71.6667	75.6667	76.6667	70.3333	76.5186	115.333	112.667	95.6667	115.667	107.521	110.042	114	106.212	109.152	110.368	0	0	0.1	0	0.02469	23	3
Ganmai12		Gansu	74.3333	81.3333	81.6667	75	81.1369	113.667	112.667	95.6667	115.667	107.113	105.5	110.788	103.606	108.727	107.684	0.666667	0	0.533333	0.666667	0.46088	10	1
Shen68-71	1970	Liaoning	71.6667	74	74.6667	69	75.2357	108	112.667	95.6667	115.667	105.727	103.424	104.545	98.1818	97.7576	101.533	0	0	0.1	0	0.02469	18	1
Yinmai3hao		Ningxia	76.3333	80.6667	80.6667	72.6667	80.6238	115.333	112.667	95.6667	115.667	107.521	91.6818	86.9697	89.3333	92.9394	90.834	0	0	0.1	0	0.02469	13	2
Yinmai2hao		Ningxia	71.3333	76	78.3333	71.3333	77.2028	115.333	112.667	95.6667	115.667	107.521	101.488	99.5152	98.6364	99.697	100.395	0	0	0.1	0	0.02469	10	3
Jianandahong		Canada	75.3333	81	80.6667	73	80.5383	115.333	112.667	95.6667	115.667	107.521	112.242	112	104.848	107.03	109.551	0	0	0.1	0	0.02469	17	3
Jianada13		Canada	76.5	81.3333	81.6667	73	81.1797	115.5	112.667	95.6667	115.667	107.562	81.1818	81.3636	95.5455	82.7879	85.8447	0	0	0.1	0	0.02469	13	3
Australia		Austrial	75.3333	81	82.6667	74.6667	81.479	113	112.667	95.6667	115.667	106.95	113.282	120.636	116.061	115.545	116.869	1	0.333333	0.858333	1	0.788022	18	3
Nonglin34hao		Japan	70.6667	74.6667	80	70.6667	76.9462	108	112.667	95.6667	115.667	105.727	94.1667	97.4545	101	100.03	98.731	0	0	0.1	0	0.02469	12	3
Nonglin45		Japan	71	74.6667	77.6667	70.6667	76.4331	108	112.667	95.6667	115.667	105.727	77.3333	79.8182	93.9091	88.303	85.4676	0	0	0.1	0	0.02469	11	3
Mexico-1		Mexico	71.3333	74	75	69	75.2357	108	112.667	95.6667	115.667	105.727	90.7727	93.9091	99.7576	96.3333	95.7743	0	0.333333	0.208333	0	0.133738	7	3
Mexico-2		Mexico	76	82	79.3333	74.6667	81.0514	111	112.667	95.6667	115.667	106.461	109.833	109.061	95.5455	110.848	106.854	1	1	1.075	1	1.00612	15	3
LongFu16-73 Ⅱ-2-14	2016	Heilongjiang	78.6667	86	85	79.6667	85.4987	116.667	112.667	95.6667	121	109.153	93.7424	92.0909	95.0909	95.0303	94.5751	0	0	0.1	0	0.02469	28	3
LongFu17-204 Ⅱ-3-21	2017	Heilongjiang	75	82	84.3333	73	81.6501	117.333	118	101	117.333	111.029	109.424	107.273	97.0303	104.576	105.116	0	0	0.1	0	0.02469	27	2
LongFu14-591 Ⅱ-4-20	2014	Heilongjiang	79.3333	85.3333	83.3333	77.3333	84.4724	116.5	118	101	117.333	110.825	100.727	100.545	100.636	102.303	101.608	0	0	0.1	0	0.02469	16	2
LongFu14-666 Ⅱ-4-18	2014	Heilongjiang	82	86	86	80.6667	86.8671	117.667	116.333	99.3333	120	110.948	102.97	104.242	96.5455	101.455	101.857	0	0	0.1	0	0.02469	18	2
LongFu14-313 Ⅱ-4-23	2014	Heilongjiang	80	85	86.3333	77.6667	85.4132	117.667	118	101	117.333	111.111	102.803	101.273	96	100.182	100.624	0	0	0.1	0	0.02469	18	2
LongFu15-307 Ⅱ-5-16	2015	Heilongjiang	79.3333	86.3333	85	79	85.5842	118.333	118	101	117.333	111.274	103.364	100.879	98.5152	102.333	101.827	0	0	0.1	0	0.02469	28	2
LongFu14-1138Ⅱ-5-18	2014	Heilongjiang	80.3333	87	85.6667	78.6667	86.0974	118.333	118	101	118.333	111.519	104.636	100.788	100.636	103.788	103.011	0	0	0.1	0	0.02469	23	2
LongFu16-362 Ⅱ-6-18	2016	Heilongjiang	81.6667	87.3333	85.6667	80	86.8671	119	118	101	121	112.335	96.6667	96.8182	98.2121	96.6667	97.6637	0	0	0.1	0	0.02469	17	2
LongFu16-261 Ⅱ-6-23	2016	Heilongjiang	78	85	85.3333	76.3333	84.3013	116.667	118	101	119.667	111.437	103.667	99.3333	96.1818	100.485	100.477	0	0	0.1	0	0.02469	26	2
LongFu16-387 Ⅱ-7-14	2016	Heilongjiang	78.6667	85.3333	84.6667	79	85.0711	116.667	118	101	120	111.519	105.439	103.091	96.9091	105.636	103.317	0	0	0.1	0	0.02469	25	2
LongFu17-098 Ⅱ-8-14	2017	Heilongjiang	79.6667	87.3333	86	80	86.4395	117.667	116	99	118.333	110.377	101.061	105.424	99.5455	99.9091	102.038	0	0	0.1	0	0.02469	25	1
LongFu17-234 Ⅱ-9-22	2017	Heilongjiang	79.3333	86	85.3333	80	85.8408	116	118	101	118.333	110.948	106.076	105.364	103.091	105.061	105.436	0	0	0.1	0	0.02469	15	1
LongFu17-5277Ⅱ-12-24	2017	Heilongjiang	78	85	84.6667	78.3333	84.6435	116.667	114.333	97.3333	117.333	109.071	105.667	104.394	100.424	103.303	103.992	0	0	0.1	0	0.02469	26	2
LongFu17-5283Ⅱ-12-22	2017	Heilongjiang	79	85	84.6667	79	85.0711	116	116.333	99.3333	117.333	109.887	107.47	103.848	99.9394	103.97	104.35	0	0	0.1	0	0.02469	24	2
LongFu18-101	2018	Heilongjiang	79	84.3333	84	79.6667	84.9	116.667	112.667	95.6667	117	108.174	106.573	100.939	96.3939	106.485	103.146	0	0	0.1	0	0.02469	19	2
LongFu18-171	2018	Heilongjiang	77.3333	84.3333	83	78.3333	83.8737	116.667	112.667	95.6667	117.333	108.256	107.068	102.303	100.303	104.212	104.016	0	0	0.1	0	0.02469	25	1
LongFu18-199	2018	Heilongjiang	78.6667	85.3333	85	79.6667	85.3277	117.333	118	101	121	111.927	109.614	109.667	106.212	111.606	109.794	0	0	0.1	0	0.02469	22	2
LongFu18-304	2018	Heilongjiang	78.3333	82	84	77.6667	83.6171	117.667	118	101	121	112.008	108.903	108.788	103.515	104.667	107	0	0	0.1	0	0.02469	25	2
LongFu18-395	2018	Heilongjiang	81.3333	88	85.6667	80	86.9526	121	118	101	121	112.824	105	106.121	105.121	108.424	106.7	0	0	0.1	0	0.02469	23	2
LongFu18-596	2018	Heilongjiang	79	83.6667	82.3333	76.3333	83.4461	116.667	114.333	97.3333	117.333	109.071	104.136	103.212	96.0303	102.061	101.914	0	0	0.1	0	0.02469	20	2
LongFu18-865	2018	Heilongjiang	79	86	85	78.6667	85.3277	116.667	118	101	118.333	111.111	100.182	102.303	98.5758	102.727	101.503	0	0	0.1	0	0.02469	22	2
LongFumai195	2015	Heilongjiang	76.3333	85	82.6667	73.3333	82.4198	117	114.333	97.3333	118.333	109.398	103.818	104.515	101.424	102.121	103.517	0	0	0.1	0	0.02469	20	3
LongFumai196	2015	Heilongjiang	80.3333	86.3333	85.3333	78.3333	85.7553	117.667	116	99	118.333	110.377	104.439	106.818	101.667	102.939	104.508	0	0	0.1	0	0.02469	25	1
Kenmai10	2003	Heilongjiang	80.6667	87	84.6667	78.3333	85.8408	119.667	118	101	118.333	111.845	112.955	117.121	111.848	113.455	114.344	0	0	0.1	0	0.02469	21	1
Kenda163672	2016	Heilongjiang	81	87.6667	85.6667	79.6667	86.6961	117.333	116	99	117.333	110.05	105.242	107.121	103.818	102.091	105.108	0	0	0.1	0	0.02469	16	1
Gang09-558	2009	Heilongjiang	81.6667	88	85.3333	83	87.7224	120.333	118	101	119.667	112.335	108.909	108.03	101.727	106.758	106.888	0	0	0.1	0	0.02469	18	2
Dongnong156597	2015	Heilongjiang	81.3333	88	85.3333	78.3333	86.4395	116.333	118	101	118.333	111.029	107	108.939	99.5152	103.273	105.221	0	0	0.208333	0.333333	0.133738	24	2
Long14-4861	2014	Heilongjiang	80.3333	87.3333	85	77.3333	85.6697	120	116	99	118.333	110.948	106.909	105	104.273	103.697	105.508	0	0	0.1	0	0.02469	28	2
Longmai76	2017	Heilongjiang	79	87.3333	85	77.3333	85.3276	120	116	99	119.667	111.274	108.227	109.091	103.394	105.788	107.156	0	0	0.1	0	0.02469	27	2
Longmai85	2018	Heilongjiang	76.6667	84.6667	83	75.3333	83.0185	118.333	116	99	118.333	110.54	106.03	102.879	98.9091	103.848	103.464	0	0	0.1	0	0.02469	20	2
Longmai86	2018	Heilongjiang	77	87.3333	83	75.6667	83.8737	120.333	118	101	118.333	112.008	109.636	106.818	99.8182	108.515	106.73	0	0	0.1	0	0.02469	26	2
Longmai91	2019	Heilongjiang	79.3333	86.6667	85	77.6667	85.3277	119.667	116	99	118.333	110.866	98.4242	103.091	92.1212	95.2121	97.7844	0	0	0.1	0	0.02469	20	2
Longmai92	2019	Heilongjiang	79.5	87	85.3333	79.3333	85.9691	121	118	101	121	112.824	108.045	106.212	101.727	103.909	105.512	0	0	0.1	0	0.02469	25	2
Longmai93	2019	Heilongjiang	80	88	86	79.6667	86.6105	118	116	99	119.667	110.785	105.068	102.424	101.212	105.091	103.994	0	0	0.1	0	0.02469	21	1
Longmai97	2019	Heilongjiang	79	86	84.6667	79	85.3277	117.667	118	101	117	111.029	102.742	101.848	91.2121	99.7576	99.455	0	0	0.1	0	0.02469	26	3
Longmai98	2019	Heilongjiang	78	86	84.3333	77.3333	84.5579	117.667	118	101	119.667	111.682	110.379	110.152	104.485	107.606	108.679	0	0	0.1	0	0.02469	22	3
Kechun120444	2012	Heilongjiang	80	87.6667	86	81.3333	86.9526	118	118	101	118.333	111.437	101.727	104.545	100.152	105	103.403	0	0	0.1	0	0.02469	21	2
Kechun120930	2014	Heilongjiang	79	88	85	79.6667	86.0974	116.667	118	101	118.333	111.111	104.455	107.727	99.3333	107.212	105.221	0	0	0.1	0	0.02469	19	2
Kechun140243	2014	Heilongjiang	77.6667	84.6667	84.3333	76.6667	83.9593	116	116	99	118.333	109.969	110.455	106.061	105.212	108.545	108.095	0	0	0.1	0	0.02469	15	2
Kechun140865	2014	Heilongjiang	83	88.6667	86	81.6667	88.0645	119	118	101	121	112.335	95.3182	102.394	94.1212	97.8788	97.9993	0	0	0.1	0	0.02469	15	2
Kechun150397	2015	Heilongjiang	78	86	84.6667	78	84.8145	117.667	114.333	97.3333	119.667	109.887	99.7091	101.212	97.3939	98.4545	99.756	0	0	0.1	0	0.02469	19	2
Kechun151065	2015	Heilongjiang	80	86.3333	86.3333	79.3333	86.1829	118	118	101	117.333	111.192	106.477	108.636	106.758	108.576	108.138	0	0	0.1	0	0.02469	15	2
Kechun151186	2015	Heilongjiang	82	87.3333	87	82.6667	87.9789	118.333	116	99	117.333	110.295	99.7576	101.394	94.1212	99.3182	99.2137	0	0	0.1	0	0.02469	25	2
Kechun151350	2015	Heilongjiang	82	87	85.6667	81.6667	87.2947	121	118	101	121	112.824	103.367	102.879	99.6061	101.848	102.477	0	0	0.1	0	0.02469	12	2
LongKen415	2014	Heilongjiang	78.6667	84.3333	86	79.3333	85.2421	116.667	114.667	97.6667	118.333	109.479	102.227	105.909	101.061	103.833	103.803	0	0	0.1	0	0.02469	18	2
HD: Heading date; MD: Maturing date; PH: Plant height; LR: Lodging resistance.
