# Supplementary material for: Genetic Analysis of Adaptive Traits in Spring Wheat in Northeast China
Source: Life (Basel). 2024 Jan 24;14(2):168. doi: 10.3390/life14020168 (PMC10890535; doi:10.3390/life14020168)
Supplement: Supplementary file 1 [file life-14-00168-s001.zip › Table S2.xlsx]

## Sheet: Sheet1
Table S2 The marker trait associations (MTAs) for adaptive related traits identified in this study
Trait	Environment	Maker	Chromosome	Physicial position (Mb)	P-value
HD	E3	AX-109302583	1A	297.731	0.000105273
HD	E5	AX-109302583	1A	297.731	0.000472127
HD	E4	AX-109302583	1A	297.731	0.000660485
HD	E3	AX-111187227	1A	297.745	0.00024915
HD	E1	AX-111187227	1A	297.745	0.000595735
HD	E5	AX-111187227	1A	297.745	0.000695638
HD	E3	AX-111469159	1B	676.215	2.61031e-05
HD	E5	AX-111469159	1B	676.215	0.000935066
HD	E1	AX-109993450	1B	676.313	0.000498082
HD	E1	AX-109324476	1B	676.716	0.000212894
HD	E5	AX-109324476	1B	676.716	0.000291544
HD	E1	AX-111160916	2A	56.6413	0.000408507
HD	E1	AX-109277016	2A	209.174	0.000688082
HD	E3	AX-110169092	2A	210.488	0.000133002
HD	E1	AX-111155549	2A	214.713	0.000527037
HD	E3	AX-108842392	2A	216.08	0.000661373
HD	E3	AX-109877670	2A	220.359	0.000348956
HD	E5	AX-109071428	2A	223.282	0.000678868
HD	E3	AX-108960194	2A	226.107	0.000269399
HD	E3	AX-110150261	2A	227.346	0.00027253
HD	E3	AX-108736302	2A	230.825	0.000723676
HD	E3	AX-109090246	2A	233.601	0.000288365
HD	E3	AX-111032823	2A	234.697	0.000791995
HD	E3	AX-110696803	2A	236.946	0.000349578
HD	E1	AX-111264899	2A	237.346	0.000867582
HD	E3	AX-111264899	2A	237.346	0.000957405
HD	E3	AX-110130221	2A	238.328	0.000163189
HD	E3	AX-110498777	2A	240.04	0.000941875
HD	E3	AX-109620685	2A	242.396	0.000136613
HD	E3	AX-109403967	2A	242.808	0.0008578
HD	E3	AX-109650324	2A	244.256	0.000486445
HD	E3	AX-110925566	2A	244.3	0.000351315
HD	E3	AX-110063014	2A	244.91	0.000762445
HD	E3	AX-110561012	2A	245.795	0.000160581
HD	E1	AX-110561012	2A	245.795	0.000960496
HD	E3	AX-109591113	2A	246.699	0.000826601
HD	E3	AX-108882789	2A	247.244	0.000987551
HD	E3	AX-110554462	2A	248.156	0.000654028
HD	E3	AX-109353607	2A	249.573	0.000905108
HD	E3	AX-108926095	2A	251.827	0.000102143
HD	E3	AX-109941729	2A	253.376	0.000411075
HD	E3	AX-110065993	2A	254.428	0.00052461
HD	E3	AX-111214511	2A	260.68	0.000397751
HD	E3	AX-109483420	2A	260.77	0.000481048
HD	E3	AX-109306130	2A	264.857	9.8216e-05
HD	E1	AX-109398823	2A	264.982	0.000248242
HD	E3	AX-109398823	2A	264.982	0.000267518
HD	E5	AX-109398823	2A	264.982	0.000969053
HD	E1	AX-109968385	2A	268.994	9.15107e-05
HD	E3	AX-109968385	2A	268.994	0.000451414
HD	E5	AX-109968385	2A	268.994	0.000759464
HD	E3	AX-110927323	2A	269.062	0.000346678
HD	E3	AX-111148663	2A	270.068	0.000497352
HD	E2	AX-111148663	2A	270.068	0.000745265
HD	E1	AX-109503517	2A	271.637	0.000729911
HD	E3	AX-108886184	2A	273.095	0.000921316
HD	E3	AX-111023047	2A	273.682	0.000526525
HD	E3	AX-110510575	2A	277.334	0.000867095
HD	E3	AX-110000989	2A	279.062	0.000666849
HD	E3	AX-109896710	2A	280.481	0.000283091
HD	E3	AX-111765284	2A	280.565	0.000174276
HD	E3	AX-109043963	2A	282.641	0.000780692
HD	E3	AX-109938959	2A	283.319	0.000235381
HD	E3	AX-111784223	2A	283.476	0.000373683
HD	E3	AX-109083208	2A	286.02	0.000591681
HD	E3	AX-109892024	2A	289.075	0.000743638
HD	E3	AX-111553378	2A	289.759	0.000242287
HD	E3	AX-111541861	2A	291.5	0.000156926
HD	E3	AX-108878007	2A	291.556	0.000339064
HD	E3	AX-110169041	2A	295.457	0.000262168
HD	E3	AX-110172251	2A	296.928	0.000253752
HD	E3	AX-110455711	2A	297.196	0.000537739
HD	E3	AX-111551615	2A	297.971	0.000761898
HD	E3	AX-110058101	2A	300.094	0.000706608
HD	E1	AX-109361547	2A	300.902	0.000743012
HD	E3	AX-110623468	2A	302.448	0.000529912
HD	E3	AX-111080842	2A	302.499	0.000541028
HD	E3	AX-110019663	2A	303.101	0.000184742
HD	E1	AX-110019663	2A	303.101	0.000734045
HD	E3	AX-109955648	2A	304.676	0.000588319
HD	E3	AX-109873677	2A	307.674	0.000466616
HD	E3	AX-109511290	2A	307.936	0.00038882
HD	E3	AX-109871489	2A	309.419	0.000382438
HD	E3	AX-108938046	2A	310.08	0.000604596
HD	E3	AX-111630591	2A	311.238	0.00094857
HD	E3	AX-110508793	2A	312.604	0.000763962
HD	E3	AX-110909026	2A	317.86	0.00055177
HD	E3	AX-110499869	2A	324.305	0.000179853
HD	E3	AX-109545508	2A	324.629	0.000260331
HD	E3	AX-109104663	2A	330.483	0.00059991
HD	E3	AX-111283155	2A	331.113	0.000216197
HD	E3	AX-109616389	2A	335.086	0.000526946
HD	E3	AX-110692671	2A	335.114	0.000346211
HD	E3	AX-111614940	2A	342.187	0.000305957
HD	E1	AX-111614940	2A	342.187	0.000900155
HD	E3	AX-110409039	2A	342.546	0.000136018
HD	E3	AX-111027219	2A	343.626	0.000116618
HD	E5	AX-111027219	2A	343.626	0.000604027
HD	E1	AX-111027219	2A	343.626	0.000717639
HD	E3	AX-110534211	2A	343.976	0.000562181
HD	E3	AX-109929191	2A	344.461	0.00087035
HD	E3	AX-111083554	2A	347.744	0.000239311
HD	E3	AX-111038917	2A	348.904	0.000886603
HD	E3	AX-111287963	2A	349.079	0.000386804
HD	E3	AX-110564146	2A	349.48	0.000241136
HD	E3	AX-110709242	2A	349.992	0.000140604
HD	E3	AX-109531973	2A	350.7	0.000922526
HD	E3	AX-109607664	2A	352.178	0.000516558
HD	E3	AX-110193768	2A	352.677	0.000181495
HD	E3	AX-111105467	2A	353.207	0.000718992
HD	E3	AX-110543474	2A	355.523	8.3877e-05
HD	E3	AX-110688368	2A	357.365	0.000419021
HD	E3	AX-110437189	2A	359.396	0.000724058
HD	E3	AX-110718093	2A	362.116	0.000632296
HD	E3	AX-110062376	2A	362.683	0.000745391
HD	E3	AX-110089394	2A	364.473	0.000738008
HD	E3	AX-111657808	2A	366.11	3.39424e-05
HD	E3	AX-111219462	2A	367.541	0.000217755
HD	E3	AX-110624678	2A	367.588	0.000391297
HD	E3	AX-110505632	2A	379.902	0.000102848
HD	E5	AX-110505632	2A	379.902	0.000761202
HD	E1	AX-110990310	2A	380.051	0.000595147
HD	E3	AX-110062483	2A	380.109	0.00072124
HD	E1	AX-109064856	2A	380.778	5.23758e-05
HD	E3	AX-109064856	2A	380.778	6.91572e-05
HD	E5	AX-109064856	2A	380.778	0.000137856
HD	E2	AX-109064856	2A	380.778	0.000521577
HD	E3	AX-110130289	2A	380.944	0.000885935
HD	E1	AX-110130289	2A	380.944	0.000947379
HD	E1	AX-110477940	2A	381.269	0.000591096
HD	E5	AX-110477940	2A	381.269	0.000769424
HD	E3	AX-110477940	2A	381.269	0.000932733
HD	E3	AX-110155331	2A	382.341	0.00011927
HD	E1	AX-110155331	2A	382.341	0.000517235
HD	E5	AX-110155331	2A	382.341	0.000945713
HD	E1	AX-111538916	2A	382.609	0.000475854
HD	E3	AX-111538916	2A	382.609	0.000503645
HD	E5	AX-111538916	2A	382.609	0.000724481
HD	E3	AX-109275497	2A	382.811	0.000402927
HD	E1	AX-109275497	2A	382.811	0.000839389
HD	E3	AX-111559693	2A	383.549	0.000116727
HD	E5	AX-111559693	2A	383.549	0.000178149
HD	E1	AX-111559693	2A	383.549	0.000200413
HD	E4	AX-111559693	2A	383.549	0.000861188
HD	E3	AX-110573881	2A	383.594	0.000753602
HD	E1	AX-111007109	2A	384.23	0.000970892
HD	E3	AX-111007109	2A	384.23	0.000976506
HD	E3	AX-108863808	2A	385.841	0.000501955
HD	E1	AX-108863808	2A	385.841	0.000535384
HD	E5	AX-108863808	2A	385.841	0.00098758
HD	E1	AX-108830384	2A	386.29	0.000370376
HD	E3	AX-108830384	2A	386.29	0.000716358
HD	E3	AX-110457355	2A	387.11	0.000941951
HD	E3	AX-108822824	2A	387.613	0.000932804
HD	E5	AX-109306666	2A	389.428	0.000729497
HD	E1	AX-109306666	2A	389.428	0.000907293
HD	E3	AX-110698782	2A	389.996	0.000493147
HD	E1	AX-110698782	2A	389.996	0.000784473
HD	E3	AX-108889973	2A	390.938	0.000237836
HD	E3	AX-110175685	2A	392.832	0.00020878
HD	E1	AX-110175685	2A	392.832	0.000518455
HD	E5	AX-110175685	2A	392.832	0.000934316
HD	E1	AX-108780782	2A	393.339	0.00029451
HD	E5	AX-108780782	2A	393.339	0.000722712
HD	E3	AX-108780782	2A	393.339	0.000822579
HD	E3	AX-110591194	2A	393.588	0.000618605
HD	E1	AX-110591194	2A	393.588	0.000795969
HD	E1	AX-109375320	2A	396.706	0.00049523
HD	E5	AX-110561545	2A	398.309	0.000152839
HD	E3	AX-110561545	2A	398.309	0.000164569
HD	E1	AX-110561545	2A	398.309	0.000351673
HD	E2	AX-110561545	2A	398.309	0.000433151
HD	E4	AX-110561545	2A	398.309	0.000910884
HD	E3	AX-110029947	2A	409.98	0.000206437
HD	E1	AX-110029947	2A	409.98	0.000499478
HD	E5	AX-110029947	2A	409.98	0.000889972
HD	E1	AX-109393181	2A	415.326	0.000308704
HD	E3	AX-109393181	2A	415.326	0.000660757
HD	E5	AX-109393181	2A	415.326	0.000667269
HD	E3	AX-110203406	2D	15.7389	0.000238414
HD	E3	AX-110020225	2D	15.8549	0.000316098
HD	E3	AX-111614560	2D	15.9313	0.000171045
HD	E3	AX-109317696	2D	15.9766	9.87295e-05
HD	E3	AX-109870420	2D	16.144	0.000181931
HD	E3	AX-89540717	2D	16.2292	0.000384252
HD	E3	AX-109816402	2D	16.3587	0.000386355
HD	E5	AX-111707760	2D	28.8816	5.82202e-05
HD	E3	AX-111707760	2D	28.8816	9.8178e-05
HD	E1	AX-111707760	2D	28.8816	0.000127961
HD	E4	AX-111707760	2D	28.8816	0.000188113
HD	E2	AX-111707760	2D	28.8816	0.00038936
HD	E4	AX-109836946	2D	32.7953	5.587e-06
HD	E5	AX-109836946	2D	32.7953	1.52512e-05
HD	E1	AX-109836946	2D	32.7953	2.79931e-05
HD	E3	AX-109836946	2D	32.7953	0.000135568
HD	E2	AX-109836946	2D	32.7953	0.000137132
HD	E4	AX-111096297	2D	32.9708	6.83414e-07
HD	E5	AX-111096297	2D	32.9708	1.81609e-06
HD	E1	AX-111096297	2D	32.9708	2.89168e-06
HD	E2	AX-111096297	2D	32.9708	2.22277e-05
HD	E3	AX-111096297	2D	32.9708	3.69603e-05
HD	E4	AX-86171316	2D	34.2315	1.15045e-05
HD	E5	AX-86171316	2D	34.2315	9.14636e-05
HD	E1	AX-86171316	2D	34.2315	0.00011446
HD	E2	AX-86171316	2D	34.2315	0.000672626
HD	E4	AX-111956072	2D	34.4288	6.30746e-10
HD	E1	AX-111956072	2D	34.4288	7.26683e-09
HD	E5	AX-111956072	2D	34.4288	8.02262e-09
HD	E2	AX-111956072	2D	34.4288	1.70935e-07
HD	E3	AX-111956072	2D	34.4288	1.17366e-05
HD	E4	AX-109422526	2D	35.0223	3.76308e-08
HD	E1	AX-109422526	2D	35.0223	5.07648e-07
HD	E5	AX-109422526	2D	35.0223	7.16273e-07
HD	E2	AX-109422526	2D	35.0223	7.81015e-06
HD	E3	AX-109422526	2D	35.0223	0.000158261
HD	E4	AX-86163393	2D	35.6832	3.96382e-06
HD	E1	AX-86163393	2D	35.6832	2.95719e-05
HD	E5	AX-86163393	2D	35.6832	3.54174e-05
HD	E2	AX-86163393	2D	35.6832	0.000203948
HD	E4	AX-110072786	2D	37.0412	9.53167e-05
HD	E1	AX-110072786	2D	37.0412	0.000499083
HD	E4	AX-111055674	3A	596.154	0.000136537
HD	E5	AX-111055674	3A	596.154	0.000154832
HD	E2	AX-111055674	3A	596.154	0.000217176
HD	E3	AX-111055674	3A	596.154	0.000425498
HD	E1	AX-111055674	3A	596.154	0.000977224
HD	E4	AX-108949997	3A	601.548	0.000955101
HD	E3	AX-111005904	4A	659.171	0.000153808
HD	E3	AX-108880805	4A	659.221	0.000352938
HD	E5	AX-108880805	4A	659.221	0.00072552
HD	E2	AX-108880805	4A	659.221	0.000905499
HD	E3	AX-109828375	4A	660.144	0.000908698
HD	E5	AX-109828375	4A	660.144	0.000939167
HD	E3	AX-110056087	5A	426.003	0.000578937
HD	E3	AX-108774016	5A	552.971	0.00044163
HD	E3	AX-109818688	5A	553.151	0.000202848
HD	E3	AX-111026217	5A	553.371	1.04659e-05
HD	E5	AX-111026217	5A	553.371	6.51164e-05
HD	E2	AX-111026217	5A	553.371	0.000156099
HD	E4	AX-111026217	5A	553.371	0.000821668
HD	E3	AX-111013238	5A	553.379	0.000382362
HD	E3	AX-108865952	5A	553.419	0.000189425
HD	E5	AX-108865952	5A	553.419	0.000821675
HD	E3	AX-95022681	5B	426.168	0.0001251
HD	E3	AX-94439861	5B	431.205	1.13214e-05
HD	E5	AX-94439861	5B	431.205	0.000472444
HD	E4	AX-94439861	5B	431.205	0.00073015
HD	E3	AX-108946577	5B	431.23	5.72004e-05
HD	E3	AX-111138644	5B	521.002	0.000306138
HD	E5	AX-111138644	5B	521.002	0.000802394
HD	E5	AX-109492296	5B	521.297	0.000410283
HD	E4	AX-109492296	5B	521.297	0.000644266
HD	E2	AX-109492296	5B	521.297	0.000692723
HD	E5	AX-108740059	5B	521.665	0.000489141
HD	E3	AX-108740059	5B	521.665	0.000877072
HD	E2	AX-108740059	5B	521.665	0.000940815
HD	E3	AX-109940160	5B	521.722	0.000400083
HD	E5	AX-109940160	5B	521.722	0.000587428
HD	E4	AX-109940160	5B	521.722	0.000656465
HD	E3	AX-95073334	5D	425.846	0.000508164
HD	E3	AX-109834779	5D	428.714	0.000507828
HD	E1	AX-111570886	6A	521.892	0.000136958
HD	E3	AX-111570886	6A	521.892	0.000543288
HD	E5	AX-111570886	6A	521.892	0.000966551
HD	E3	AX-110959446	6A	521.945	0.00011178
HD	E1	AX-110959446	6A	521.945	0.000130612
HD	E5	AX-110959446	6A	521.945	0.00037302
HD	E1	AX-109869385	6A	522.043	0.000111198
HD	E5	AX-109869385	6A	522.043	0.00092117
HD	E1	AX-108729121	6A	522.151	0.000145886
HD	E3	AX-108729121	6A	522.151	0.000525374
HD	E3	AX-111041045	6A	522.465	0.000102069
HD	E1	AX-111041045	6A	522.465	0.000133053
HD	E5	AX-111041045	6A	522.465	0.000392539
HD	E1	AX-110622278	6A	522.608	0.00036657
HD	E3	AX-109300313	6A	522.646	0.000628975
HD	E1	AX-111782559	6A	522.747	0.000141416
HD	E5	AX-111782559	6A	522.747	0.000336475
HD	E3	AX-111782559	6A	522.747	0.000362949
HD	E1	AX-110578161	6A	522.823	0.000108871
HD	E3	AX-110578161	6A	522.823	0.000350072
HD	E5	AX-110578161	6A	522.823	0.000710242
HD	E1	AX-110641980	6A	523.132	0.000601868
HD	E3	AX-108833703	6A	523.494	0.000681965
HD	E1	AX-108833703	6A	523.494	0.0008183
HD	E1	AX-109581564	6A	524.02	0.000133968
HD	E3	AX-109581564	6A	524.02	0.000498787
HD	E5	AX-109581564	6A	524.02	0.000618609
HD	E3	AX-111576549	6A	524.068	0.000658713
HD	E1	AX-111576549	6A	524.068	0.000768054
HD	E1	AX-89759866	6A	525.608	0.000407607
HD	E1	AX-110071250	6B	465.043	0.000137335
HD	E2	AX-110071250	6B	465.043	0.000293948
HD	E5	AX-110071250	6B	465.043	0.000311951
HD	E1	AX-111511880	6D	464.462	8.92242e-05
HD	E2	AX-111511880	6D	464.462	0.00026929
HD	E5	AX-111511880	6D	464.462	0.000399108
HD	E4	AX-111511880	6D	464.462	0.00091273
HD	E2	AX-108757780	6D	464.538	4.39411e-06
HD	E5	AX-108757780	6D	464.538	1.89201e-05
HD	E1	AX-108757780	6D	464.538	2.41626e-05
HD	E4	AX-108757780	6D	464.538	5.67439e-05
HD	E1	AX-108945214	6D	464.541	0.000431397
HD	E2	AX-108945214	6D	464.541	0.000944208
HD	E2	AX-111362420	6D	464.543	3.66652e-05
HD	E1	AX-111362420	6D	464.543	4.72325e-05
HD	E5	AX-111362420	6D	464.543	8.62664e-05
HD	E4	AX-111362420	6D	464.543	0.000138961
HD	E1	AX-109376242	6D	464.619	0.000198938
HD	E2	AX-110048049	6D	464.664	8.58507e-05
HD	E1	AX-110048049	6D	464.664	9.5096e-05
HD	E5	AX-110048049	6D	464.664	0.000113453
HD	E4	AX-110048049	6D	464.664	0.000404623
HD	E1	AX-111041573	6D	464.666	0.000126359
HD	E2	AX-111041573	6D	464.666	0.000230915
HD	E5	AX-111041573	6D	464.666	0.000318778
HD	E1	AX-110021686	6D	464.677	0.000251359
HD	E2	AX-110021686	6D	464.677	0.000616993
HD	E5	AX-110021686	6D	464.677	0.000867845
HD	E1	AX-109898436	6D	464.678	7.17364e-05
HD	E2	AX-109898436	6D	464.678	0.000152873
HD	E5	AX-109898436	6D	464.678	0.000181897
HD	E4	AX-109898436	6D	464.678	0.000517972
HD	E1	AX-109937951	6D	464.718	0.000139989
HD	E2	AX-109937951	6D	464.718	0.000141421
HD	E5	AX-109937951	6D	464.718	0.000539795
HD	E2	AX-111121480	6D	464.742	0.000324716
HD	E1	AX-111121480	6D	464.742	0.000719988
HD	E1	AX-111057870	6D	464.836	1.48399e-05
HD	E2	AX-111057870	6D	464.836	5.47841e-05
HD	E5	AX-111057870	6D	464.836	5.54397e-05
HD	E4	AX-111057870	6D	464.836	0.000162487
HD	E1	AX-109447714	6D	464.839	0.000185736
HD	E2	AX-109447714	6D	464.839	0.00049557
HD	E5	AX-109447714	6D	464.839	0.000649114
HD	E1	AX-108976043	6D	464.841	0.000721562
HD	E1	AX-109407666	6D	464.843	0.000429355
HD	E5	AX-111281797	6D	464.85	1.26853e-05
HD	E1	AX-111281797	6D	464.85	1.4373e-05
HD	E2	AX-111281797	6D	464.85	1.8946e-05
HD	E3	AX-111281797	6D	464.85	2.37895e-05
HD	E4	AX-111281797	6D	464.85	0.000116838
HD	E1	AX-109759229	6D	464.853	9.63967e-05
HD	E5	AX-109759229	6D	464.853	0.0004493
HD	E2	AX-109759229	6D	464.853	0.000509318
HD	E4	AX-109759229	6D	464.853	0.000890157
HD	E1	AX-109289307	6D	464.855	0.000741649
HD	E1	AX-110918412	6D	464.927	0.00014228
HD	E2	AX-110918412	6D	464.927	0.000361947
HD	E5	AX-110918412	6D	464.927	0.000428209
HD	E4	AX-110918412	6D	464.927	0.000631774
HD	E1	AX-109534404	6D	464.945	0.000214019
HD	E5	AX-109534404	6D	464.945	0.000601384
HD	E1	AX-109552303	6D	464.949	0.000394527
HD	E2	AX-109552303	6D	464.949	0.000786483
HD	E5	AX-109552303	6D	464.949	0.000865489
HD	E4	AX-109552303	6D	464.949	0.000959465
HD	E1	AX-109187506	6D	464.951	0.000102383
HD	E5	AX-109187506	6D	464.951	0.000584796
HD	E2	AX-109187506	6D	464.951	0.000904643
HD	E1	AX-108885078	6D	464.967	0.000842772
HD	E1	AX-110131264	6D	464.978	0.000223027
HD	E2	AX-110131264	6D	464.978	0.00039794
HD	E5	AX-110131264	6D	464.978	0.000592398
HD	E1	AX-111253390	6D	464.99	8.93214e-05
HD	E5	AX-111253390	6D	464.99	0.000321966
HD	E2	AX-111253390	6D	464.99	0.000338451
HD	E4	AX-111253390	6D	464.99	0.0008616
HD	E1	AX-109277077	6D	465.012	0.000178709
HD	E2	AX-109277077	6D	465.012	0.000180271
HD	E5	AX-109277077	6D	465.012	0.000430876
HD	E1	AX-108727531	6D	465.073	0.000127393
HD	E2	AX-108727531	6D	465.073	0.000150551
HD	E5	AX-108727531	6D	465.073	0.000440429
HD	E1	AX-108763594	6D	465.104	0.000858114
HD	E1	AX-109829488	6D	465.137	0.000130399
HD	E5	AX-109829488	6D	465.137	0.000497482
HD	E2	AX-109829488	6D	465.137	0.000560463
HD	E2	AX-109421579	6D	465.146	0.000206454
HD	E1	AX-109421579	6D	465.146	0.000421872
HD	E5	AX-109421579	6D	465.146	0.000613438
HD	E1	AX-110241161	6D	465.266	0.000654449
HD	E2	AX-110241161	6D	465.266	0.000792033
LR2	E2	AX-111014967	1A	125.152	1.87905e-05
LR2	E2	AX-111618021	1A	130.872	1.10015e-08
LR2	E2	AX-110689839	1A	134.045	5.74695e-07
LR2	E2	AX-111582336	1A	275.062	8.25427e-07
LR2	E2	AX-110910455	1A	275.727	1.56654e-06
LR2	E2	AX-109360059	1A	277.079	1.45463e-06
LR2	E2	AX-110012282	1A	277.326	7.35822e-06
LR2	E2	AX-108929659	1A	277.977	1.45463e-06
LR2	E2	AX-110054722	1A	282.167	1.45423e-08
LR2	E2	AX-111213581	1A	282.877	1.92604e-05
LR2	E2	AX-94959342	1B	416.614	4.0194e-07
LR2	E2	AX-95202781	1B	419.74	9.82296e-07
LR2	E2	AX-111722231	1D	416.844	4.0194e-07
LR2	E2	AX-94665385	1D	420.929	7.10615e-05
LR2	E2	AX-109869337	1D	421.872	2.49965e-06
LR2	E2	AX-95164659	3A	512.264	3.35915e-06
LR2	E2	AX-108732195	3A	516.203	1.14729e-07
LR2	E2	AX-110628864	3A	517.758	6.51053e-07
LR2	E2	AX-111627361	3A	619.511	2.86743e-05
LR2	E2	AX-109947801	3A	619.941	1.03007e-05
LR2	E2	AX-109835767	3A	619.956	3.61055e-07
LR2	E2	AX-111734511	3A	620.213	3.70776e-07
LR2	E2	AX-111692849	3A	621.719	6.23183e-06
LR2	E2	AX-110571205	3A	622.276	7.44994e-05
LR2	E2	AX-111595959	3A	622.715	7.44674e-05
LR2	E2	AX-95630253	3A	623.038	4.12517e-05
LR2	E2	AX-89580969	3A	623.051	2.29386e-05
LR2	E2	AX-109110953	3A	624.911	4.10214e-06
LR2	E2	AX-110558316	3A	625.235	8.16832e-06
LR2	E2	AX-111528212	3A	625.248	9.60884e-06
LR2	E2	AX-108898556	3A	626.648	1.01058e-05
LR2	E2	AX-109656347	3A	626.745	8.25081e-06
LR2	E2	AX-109940148	3A	627.699	5.13466e-05
LR2	E2	AX-109731422	5A	420.131	2.99076e-06
LR2	E2	AX-108758850	5A	536.196	4.5079e-05
LR2	E2	AX-111115088	5A	536.676	3.15012e-05
LR2	E2	AX-109878258	5A	537.022	6.65866e-05
LR2	E2	AX-109504449	5A	539.54	1.45548e-07
LR2	E2	AX-110580577	5A	539.59	2.11447e-05
LR2	E2	AX-110962177	5A	540.03	6.48858e-08
LR2	E2	AX-109521350	5B	681.594	6.1101e-05
LR2	E2	AX-111533379	5B	681.613	9.88826e-05
LR2	E2	AX-111540807	5B	684.378	7.92424e-07
LR2	E2	AX-110916126	5B	684.462	6.15725e-05
LR2	E2	AX-109955961	5D	424.22	2.68653e-05
LR2	E2	AX-110942612	6A	9.25345	1.82137e-06
LR2	E2	AX-109586429	6A	9.79201	3.70738e-07
LR2	E2	AX-111625766	6A	10.1138	5.12488e-09
LR2	E2	AX-109374059	6A	10.4002	2.377e-09
LR2	E2	AX-111507391	6A	10.496	2.2431e-07
LR2	E2	AX-111564831	6A	10.6049	1.55534e-06
LR2	E2	AX-110172638	6A	10.7345	1.44824e-07
LR2	E2	AX-109333155	6A	11.5936	4.6705e-09
LR2	E2	AX-110942399	6A	11.8691	5.07884e-07
LR2	E2	AX-109643661	6D	7.43279	4.56968e-05
LR2	E2	AX-109812643	6D	7.44397	4.56968e-05
LR3	E3	AX-111014967	1A	125.152	1.87905e-05
LR3	E3	AX-111618021	1A	130.872	1.10015e-08
LR3	E3	AX-110689839	1A	134.045	5.74695e-07
LR3	E3	AX-111582336	1A	275.062	8.25427e-07
LR3	E3	AX-110910455	1A	275.727	1.56654e-06
LR3	E3	AX-109360059	1A	277.079	1.45463e-06
LR3	E3	AX-110012282	1A	277.326	7.35822e-06
LR3	E3	AX-108929659	1A	277.977	1.45463e-06
LR3	E3	AX-110054722	1A	282.167	1.45423e-08
LR3	E3	AX-111213581	1A	282.877	1.92604e-05
LR3	E3	AX-94959342	1B	416.614	4.0194e-07
LR3	E3	AX-95202781	1B	419.74	9.82296e-07
LR3	E3	AX-111722231	1D	416.844	4.0194e-07
LR3	E3	AX-94665385	1D	420.929	7.10615e-05
LR3	E3	AX-109869337	1D	421.872	2.49965e-06
LR3	E3	AX-95164659	3A	512.264	3.35915e-06
LR3	E3	AX-108732195	3A	516.203	1.14729e-07
LR3	E3	AX-110628864	3A	517.758	6.51053e-07
LR3	E3	AX-111627361	3A	619.511	2.86743e-05
LR3	E3	AX-109947801	3A	619.941	1.03007e-05
LR3	E3	AX-109835767	3A	619.956	3.61055e-07
LR3	E3	AX-111734511	3A	620.213	3.70776e-07
LR3	E3	AX-111692849	3A	621.719	6.23183e-06
LR3	E3	AX-110571205	3A	622.276	7.44994e-05
LR3	E3	AX-111595959	3A	622.715	7.44674e-05
LR3	E3	AX-95630253	3A	623.038	4.12517e-05
LR3	E3	AX-89580969	3A	623.051	2.29386e-05
LR3	E3	AX-109110953	3A	624.911	4.10214e-06
LR3	E3	AX-110558316	3A	625.235	8.16832e-06
LR3	E3	AX-111528212	3A	625.248	9.60884e-06
LR3	E3	AX-108898556	3A	626.648	1.01058e-05
LR3	E3	AX-109656347	3A	626.745	8.25081e-06
LR3	E3	AX-109940148	3A	627.699	5.13466e-05
LR3	E3	AX-109731422	5A	420.131	2.99076e-06
LR3	E3	AX-108758850	5A	536.196	4.5079e-05
LR3	E3	AX-111115088	5A	536.676	3.15012e-05
LR3	E3	AX-109878258	5A	537.022	6.65866e-05
LR3	E3	AX-109504449	5A	539.54	1.45548e-07
LR3	E3	AX-110580577	5A	539.59	2.11447e-05
LR3	E3	AX-110962177	5A	540.03	6.48858e-08
LR3	E3	AX-109521350	5B	681.594	6.1101e-05
LR3	E3	AX-111533379	5B	681.613	9.88826e-05
LR3	E3	AX-111540807	5B	684.378	7.92424e-07
LR3	E3	AX-110916126	5B	684.462	6.15725e-05
LR3	E3	AX-109955961	5D	424.22	2.68653e-05
LR3	E3	AX-110942612	6A	9.25345	1.82137e-06
LR3	E3	AX-109586429	6A	9.79201	3.70738e-07
LR3	E3	AX-111625766	6A	10.1138	5.12488e-09
LR3	E3	AX-109374059	6A	10.4002	2.377e-09
LR3	E3	AX-111507391	6A	10.496	2.2431e-07
LR3	E3	AX-111564831	6A	10.6049	1.55534e-06
LR3	E3	AX-110172638	6A	10.7345	1.44824e-07
LR3	E3	AX-109333155	6A	11.5936	4.6705e-09
LR3	E3	AX-110942399	6A	11.8691	5.07884e-07
LR3	E3	AX-109643661	6D	7.43279	4.56968e-05
LR3	E3	AX-109812643	6D	7.44397	4.56968e-05
LR4	E4	AX-109731422	5A	420.131	7.3077e-07
LR4	E4	AX-109934392	5A	535.528	3.82228e-06
LR4	E4	AX-111115088	5A	536.676	3.91527e-05
LR4	E4	AX-109392337	5B	681.051	7.3165e-05
LR4	E4	AX-94664087	5D	422.761	1.40868e-05
LR4	E4	AX-109955961	5D	424.22	8.83374e-06
LR4	E4	AX-110942612	6A	9.25345	5.14165e-05
LR4	E4	AX-111625766	6A	10.1138	1.88383e-05
LR5	E5	AX-111618021	1A	130.872	2.977e-06
LR5	E5	AX-110689839	1A	134.045	3.89491e-05
LR5	E5	AX-110910455	1A	275.727	5.30825e-05
LR5	E5	AX-109360059	1A	277.079	7.23783e-05
LR5	E5	AX-108929659	1A	277.977	7.23783e-05
LR5	E5	AX-110054722	1A	282.167	5.81484e-06
LR5	E5	AX-94959342	1B	416.614	4.02542e-07
LR5	E5	AX-95202781	1B	419.74	7.37515e-06
LR5	E5	AX-111722231	1D	416.844	4.02542e-07
LR5	E5	AX-110413362	1D	418.514	4.78797e-06
LR5	E5	AX-94665385	1D	420.929	9.97313e-06
LR5	E5	AX-109869337	1D	421.872	1.64192e-05
LR5	E5	AX-108732195	3A	516.203	7.80379e-07
LR5	E5	AX-110628864	3A	517.758	5.56388e-06
LR5	E5	AX-109835767	3A	619.956	2.73679e-05
LR5	E5	AX-111734511	3A	620.213	2.00686e-05
LR5	E5	AX-109035418	3A	624.885	9.6523e-05
LR5	E5	AX-109110953	3A	624.911	5.23827e-06
LR5	E5	AX-110558316	3A	625.235	3.90151e-05
LR5	E5	AX-111528212	3A	625.248	3.96791e-05
LR5	E5	AX-108898556	3A	626.648	6.25092e-05
LR5	E5	AX-109656347	3A	626.745	5.44254e-05
LR5	E5	AX-95160344	3B	515.013	9.48005e-05
LR5	E5	AX-109731422	5A	420.131	1.7407e-07
LR5	E5	AX-108758850	5A	536.196	5.928e-05
LR5	E5	AX-111115088	5A	536.676	3.26639e-06
LR5	E5	AX-110428951	5A	536.83	3.92785e-05
LR5	E5	AX-111135868	5A	537	5.83612e-05
LR5	E5	AX-109878258	5A	537.022	4.8003e-05
LR5	E5	AX-109504449	5A	539.54	2.79643e-07
LR5	E5	AX-110580577	5A	539.59	4.50703e-05
LR5	E5	AX-110962177	5A	540.03	1.9788e-07
LR5	E5	AX-111533379	5B	681.613	3.86314e-05
LR5	E5	AX-111540807	5B	684.378	7.07314e-07
LR5	E5	AX-94664087	5D	422.761	5.30886e-05
LR5	E5	AX-109955961	5D	424.22	1.49626e-05
LR5	E5	AX-110942612	6A	9.25345	3.2262e-08
LR5	E5	AX-109351618	6A	9.48895	3.05804e-05
LR5	E5	AX-109586429	6A	9.79201	2.77881e-08
LR5	E5	AX-111625766	6A	10.1138	6.72695e-11
LR5	E5	AX-109374059	6A	10.4002	4.02682e-10
LR5	E5	AX-111507391	6A	10.496	3.05178e-08
LR5	E5	AX-111564831	6A	10.6049	2.73132e-07
LR5	E5	AX-110172638	6A	10.7345	5.94605e-07
LR5	E5	AX-109333155	6A	11.5936	9.19787e-10
LR5	E5	AX-110942399	6A	11.8691	6.59445e-07
MD	E2	AX-110001111	1D	16.1344	0.000384482
MD	E3	AX-109554178	1D	17.6427	0.00016896
MD	E5	AX-109554178	1D	17.6427	0.000833233
MD	E4	AX-94726834	1D	19.2666	0.000287308
MD	E3	AX-94726834	1D	19.2666	0.000489965
MD	E1	AX-110505632	2A	379.902	0.000902947
MD	E1	AX-110062483	2A	380.109	0.0007699
MD	E1	AX-111764525	2A	380.445	0.00064413
MD	E1	AX-110130289	2A	380.944	0.000742983
MD	E1	AX-109827871	2A	381.48	0.000901968
MD	E1	AX-110589998	2A	381.849	0.000966743
MD	E1	AX-109062065	2A	382.173	0.000647689
MD	E1	AX-111538916	2A	382.609	0.00030377
MD	E1	AX-109275497	2A	382.811	0.000572128
MD	E1	AX-109271165	2A	383.427	0.000491693
MD	E1	AX-108879055	2A	385.981	0.000682226
MD	E1	AX-110923291	2A	386.058	0.000931358
MD	E1	AX-108830384	2A	386.29	0.000505569
MD	E1	AX-109306666	2A	389.428	0.000879017
MD	E1	AX-110386046	2A	389.468	0.000951365
MD	E1	AX-110698782	2A	389.996	0.000291067
MD	E1	AX-110175685	2A	392.832	0.000460508
MD	E1	AX-108780782	2A	393.339	0.000857943
MD	E1	AX-110591194	2A	393.588	0.000542779
MD	E1	AX-109916507	2A	400.571	0.000722664
MD	E1	AX-111036564	2A	400.88	0.000563649
MD	E1	AX-110160594	2A	401.916	9.32866e-05
MD	E1	AX-110029947	2A	409.98	0.000550826
MD	E1	AX-110925180	2A	410.86	0.00062493
MD	E3	AX-108981520	2D	643.677	0.000819441
MD	E3	AX-110404039	2D	645.834	0.000521771
MD	E3	AX-109393630	2D	646.791	0.000745242
MD	E3	AX-110043488	2D	648.279	0.000981425
MD	E3	AX-110051727	2D	649.312	0.000557817
MD	E3	AX-110381584	2D	650.064	6.67761e-06
MD	E5	AX-110381584	2D	650.064	0.000317346
MD	E1	AX-111642482	4A	15.3633	0.000450027
MD	E4	AX-111354892	4D	14.6551	1.95726e-05
MD	E3	AX-111354892	4D	14.6551	8.53003e-05
MD	E5	AX-111354892	4D	14.6551	0.000711761
MD	E5	AX-108905558	5B	532.79	6.88879e-05
MD	E3	AX-108905558	5B	532.79	0.00042829
MD	E1	AX-108905558	5B	532.79	0.000705834
MD	E3	AX-110932823	5B	533.033	0.000876852
MD	E5	AX-110672099	6A	594.818	4.08126e-06
MD	E3	AX-110672099	6A	594.818	4.23246e-06
MD	E4	AX-110672099	6A	594.818	1.41059e-05
MD	E1	AX-111041177	6A	599.763	0.000513695
MD	E4	AX-95088462	6D	470.317	2.98695e-05
MD	E3	AX-95088462	6D	470.317	0.000343682
MD	E5	AX-95088462	6D	470.317	0.000420419
MD	E1	AX-109969938	6D	470.995	0.000456918
MD	E2	AX-110906828	7D	104.632	0.000690839
MD	E2	AX-110495278	7D	104.638	0.000303065
MD	E2	AX-111070680	7D	104.737	0.000896089
MD	E2	AX-108805846	7D	104.752	0.000434881
MD	E2	AX-108761772	7D	104.902	0.000417873
PH	E4	AX-111570251	1A	69.3345	0.000330147
PH	E5	AX-111570251	1A	69.3345	0.00033434
PH	E1	AX-111570251	1A	69.3345	0.000596695
PH	E4	AX-111018634	1A	513.009	2.34474e-05
PH	E5	AX-111018634	1A	513.009	6.79828e-05
PH	E3	AX-111018634	1A	513.009	0.000444627
PH	E1	AX-111018634	1A	513.009	0.000827497
PH	E1	AX-109036056	1A	720.228	0.000324341
PH	E2	AX-109036056	1A	720.228	0.000414534
PH	E5	AX-109036056	1A	720.228	0.000893893
PH	E3	AX-111466413	1D	48.0811	0.000461657
PH	E3	AX-110861945	1D	48.2698	0.000307049
PH	E3	AX-110483115	1D	48.381	0.000320242
PH	E5	AX-110483115	1D	48.381	0.000951239
PH	E3	AX-108735086	1D	48.3924	0.000868493
PH	E3	AX-111528612	1D	48.4562	0.000463297
PH	E3	AX-110371702	1D	48.4713	0.000603955
PH	E3	AX-108729592	1D	48.7295	0.000489404
PH	E3	AX-110031177	1D	48.7349	0.000599049
PH	E3	AX-110874864	1D	48.7394	0.00029344
PH	E3	AX-110374308	1D	48.8495	0.000257375
PH	E3	AX-108775951	1D	48.8546	5.52563e-05
PH	E3	AX-111773216	1D	48.8674	0.000390666
PH	E3	AX-110522956	1D	48.888	0.000595407
PH	E3	AX-110014662	1D	48.9036	0.000489404
PH	E3	AX-110003930	1D	48.9054	0.000477906
PH	E3	AX-110711126	1D	49.1111	0.000179149
PH	E3	AX-110664287	1D	49.4124	0.000235054
PH	E3	AX-109019960	1D	49.4176	0.00057178
PH	E3	AX-109999044	1D	49.42	0.000595373
PH	E3	AX-111670434	1D	49.4395	0.000361026
PH	E3	AX-108886486	1D	49.4457	0.000868493
PH	E3	AX-109258009	1D	49.4887	0.000229354
PH	E4	AX-109258009	1D	49.4887	0.000956798
PH	E5	AX-109258009	1D	49.4887	0.000957583
PH	E3	AX-111418411	1D	49.4902	0.000235607
PH	E3	AX-110292883	1D	49.5734	0.000215061
PH	E3	AX-109903106	1D	49.5749	0.000143113
PH	E3	AX-109657373	1D	49.5771	0.000385738
PH	E3	AX-109393679	1D	49.5891	0.000206918
PH	E3	AX-109868479	1D	49.6012	0.000232049
PH	E4	AX-109868479	1D	49.6012	0.000465906
PH	E5	AX-109868479	1D	49.6012	0.00090569
PH	E3	AX-110745785	1D	49.7363	0.000543694
PH	E3	AX-108755043	1D	49.7458	0.000599638
PH	E3	AX-110463025	1D	49.7672	0.000323866
PH	E3	AX-110957819	1D	49.8997	0.000198482
PH	E3	AX-110614367	1D	49.9344	0.000729067
PH	E3	AX-95630854	1D	49.9355	0.000228643
PH	E3	AX-95255982	1D	49.9824	7.50794e-05
PH	E3	AX-95631788	1D	50.2968	0.000878081
PH	E3	AX-112290973	1D	50.9623	5.71636e-05
PH	E5	AX-112290973	1D	50.9623	0.000371473
PH	E4	AX-112290973	1D	50.9623	0.000586949
PH	E3	AX-110266297	1D	51.732	7.9174e-05
PH	E5	AX-110266297	1D	51.732	0.000825946
PH	E3	AX-94390476	1D	52.3395	0.000417749
PH	E5	AX-94390476	1D	52.3395	0.000742046
PH	E3	AX-112288524	1D	52.3426	0.00041863
PH	E3	AX-94570681	1D	52.3581	0.000468763
PH	E5	AX-94570681	1D	52.3581	0.000564944
PH	E3	AX-109931525	1D	52.7221	8.56267e-06
PH	E5	AX-109931525	1D	52.7221	0.000218815
PH	E4	AX-109931525	1D	52.7221	0.000889914
PH	E3	AX-109916855	1D	53.4573	0.000294843
PH	E5	AX-109916855	1D	53.4573	0.00097106
PH	E3	AX-111462038	1D	54.3766	0.00043746
PH	E3	AX-110915500	1D	54.9446	0.000502776
PH	E5	AX-110915500	1D	54.9446	0.000555546
PH	E3	AX-94592833	1D	55.6688	9.16691e-05
PH	E4	AX-94592833	1D	55.6688	0.000594751
PH	E5	AX-94592833	1D	55.6688	0.00084566
PH	E3	AX-95630004	1D	55.671	0.000158078
PH	E4	AX-95630004	1D	55.671	0.000614442
PH	E3	AX-110031106	1D	55.6799	0.000770876
PH	E3	AX-86164367	1D	55.8969	0.0006119
PH	E3	AX-94988029	1D	56.7531	0.000365144
PH	E3	AX-86184274	1D	57.4767	0.00028704
PH	E3	AX-110365010	1D	57.4778	9.80566e-05
PH	E3	AX-109877474	1D	57.7249	8.45562e-05
PH	E3	AX-109336090	1D	58.1396	1.62432e-05
PH	E1	AX-109074347	2A	719.971	0.000215341
PH	E2	AX-109074347	2A	719.971	0.000409091
PH	E5	AX-109074347	2A	719.971	0.000578212
PH	E4	AX-109074347	2A	719.971	0.000720208
PH	E1	AX-110481288	2B	439.199	0.000300683
PH	E5	AX-110481288	2B	439.199	0.000431466
PH	E1	AX-108913586	2B	439.506	2.3502e-05
PH	E5	AX-108913586	2B	439.506	6.49645e-05
PH	E2	AX-108913586	2B	439.506	0.000179932
PH	E4	AX-108913586	2B	439.506	0.000547172
PH	E4	AX-111031463	2D	19.2254	0.00043511
PH	E5	AX-111031463	2D	19.2254	0.000699346
PH	E1	AX-111031463	2D	19.2254	0.000781159
PH	E3	AX-110464059	2D	19.62	0.000689265
PH	E3	AX-110364343	2D	20.6071	0.000729295
PH	E3	AX-109817136	2D	20.9839	0.000143774
PH	E3	AX-111124839	2D	21.0874	0.000632081
PH	E3	AX-109419587	2D	22.2768	0.000561102
PH	E1	AX-109836946	2D	32.7953	0.000124031
PH	E4	AX-109836946	2D	32.7953	0.000295374
PH	E5	AX-109836946	2D	32.7953	0.000313547
PH	E4	AX-111096297	2D	32.9708	0.000214642
PH	E1	AX-111096297	2D	32.9708	0.000303332
PH	E5	AX-111096297	2D	32.9708	0.000531456
PH	E1	AX-86171316	2D	34.2315	0.000109711
PH	E5	AX-86171316	2D	34.2315	0.000206208
PH	E4	AX-86171316	2D	34.2315	0.000545144
PH	E2	AX-86171316	2D	34.2315	0.000668748
PH	E5	AX-111956072	2D	34.4288	5.86452e-06
PH	E4	AX-111956072	2D	34.4288	6.49091e-06
PH	E1	AX-111956072	2D	34.4288	8.53006e-06
PH	E2	AX-111956072	2D	34.4288	6.38664e-05
PH	E3	AX-111956072	2D	34.4288	0.000334025
PH	E1	AX-109422526	2D	35.0223	7.09893e-06
PH	E4	AX-109422526	2D	35.0223	8.41557e-06
PH	E5	AX-109422526	2D	35.0223	8.75297e-06
PH	E2	AX-109422526	2D	35.0223	0.000216595
PH	E3	AX-109422526	2D	35.0223	0.000231954
PH	E5	AX-86163393	2D	35.6832	0.000754044
PH	E1	AX-86163393	2D	35.6832	0.000798377
PH	E4	AX-108900741	3A	69.4146	0.000115924
PH	E1	AX-108900741	3A	69.4146	0.000398399
PH	E5	AX-108900741	3A	69.4146	0.000519155
PH	E4	AX-109594342	3A	69.6589	0.000239026
PH	E5	AX-109594342	3A	69.6589	0.000611747
PH	E4	AX-108922928	3A	69.6647	0.000136575
PH	E5	AX-108922928	3A	69.6647	0.000435977
PH	E4	AX-109975278	3A	70.146	0.000472064
PH	E4	AX-111450751	3A	70.7035	0.000117568
PH	E5	AX-111450751	3A	70.7035	0.000441397
PH	E4	AX-109531504	3A	70.706	8.19961e-05
PH	E5	AX-109531504	3A	70.706	0.000600992
PH	E4	AX-110077074	3A	70.7083	4.8423e-05
PH	E1	AX-110077074	3A	70.7083	0.000190151
PH	E5	AX-110077074	3A	70.7083	0.000206008
PH	E3	AX-109500452	3B	506.852	4.86611e-05
PH	E5	AX-109500452	3B	506.852	5.81003e-05
PH	E4	AX-109500452	3B	506.852	0.000399586
PH	E1	AX-109500452	3B	506.852	0.000567558
PH	E2	AX-109500452	3B	506.852	0.000980238
PH	E5	AX-94475340	4B	25.9888	0.000348719
PH	E2	AX-94475340	4B	25.9888	0.000499101
PH	E4	AX-94475340	4B	25.9888	0.00052505
PH	E1	AX-94475340	4B	25.9888	0.000677965
PH	E3	AX-109908071	4D	28.7824	0.000336817
PH	E5	AX-110384536	5B	571.504	5.68158e-05
PH	E1	AX-110384536	5B	571.504	8.11434e-05
PH	E2	AX-110384536	5B	571.504	9.46416e-05
PH	E4	AX-110384536	5B	571.504	0.000128619
PH	E5	AX-108736770	5B	593.477	0.00019799
PH	E3	AX-108736770	5B	593.477	0.000417436
PH	E4	AX-108736770	5B	593.477	0.000572116
PH	E5	AX-110036274	5D	562.005	0.000862182
PH	E1	AX-110036274	5D	562.005	0.000892246
PH	E5	AX-110833965	5D	562.006	0.000240268
PH	E4	AX-110833965	5D	562.006	0.00056353
PH	E5	AX-109486603	5D	562.06	0.000280384
PH	E4	AX-109486603	5D	562.06	0.000485016
PH	E2	AX-109486603	5D	562.06	0.000749382
PH	E3	AX-110493787	5D	562.084	0.000144466
PH	E5	AX-110493787	5D	562.084	0.000759831
PH	E1	AX-94970860	5D	562.652	0.000117804
PH	E5	AX-94970860	5D	562.652	0.000195201
PH	E2	AX-94970860	5D	562.652	0.000537385
PH	E5	AX-109539075	5D	562.719	0.000117575
PH	E1	AX-109539075	5D	562.719	0.000255818
PH	E4	AX-109539075	5D	562.719	0.000526057
PH	E2	AX-109539075	5D	562.719	0.000546544
PH	E3	AX-111128769	6A	564.405	0.000327883
PH	E1	AX-111128769	6A	564.405	0.000382317
PH	E3	AX-89610547	6A	564.585	0.000115834
PH	E1	AX-89610547	6A	564.585	0.000289657
PH	E1	AX-110574258	6A	564.726	0.000563846
PH	E5	AX-110574258	6A	564.726	0.000856219
PH	E1	AX-111570419	6A	564.73	0.000585672
PH	E3	AX-109483826	6A	564.833	0.000879977
PH	E1	AX-109483826	6A	564.833	0.000951258
PH	E3	AX-110905374	6A	573.21	0.0003653
PH	E1	AX-110905374	6A	573.21	0.000435328
PH	E5	AX-110905374	6A	573.21	0.000522866
PH	E1	AX-108982634	6A	573.48	0.000320508
PH	E5	AX-108982634	6A	573.48	0.000466553
PH	E3	AX-108982634	6A	573.48	0.00066929
PH	E2	AX-109644161	7A	722.264	0.000614309
PH	E5	AX-94434165	7B	0.116618	0.000130038
PH	E1	AX-94434165	7B	0.116618	0.000299422
PH	E4	AX-94434165	7B	0.116618	0.000310375
PH	E2	AX-94434165	7B	0.116618	0.0007469
PH	E2	AX-94842881	7B	376.094	0.000544404
PH	E3	AX-94842881	7B	376.094	0.000707854
PH	E3	AX-109352158	7D	71.5856	2.58138e-05
PH	E4	AX-109352158	7D	71.5856	4.71911e-05
PH	E5	AX-109352158	7D	71.5856	9.88841e-05
PH	E1	AX-109352158	7D	71.5856	0.000189924
PH	E4	AX-110052150	7D	71.626	7.56252e-05
PH	E3	AX-110052150	7D	71.626	8.83912e-05
PH	E5	AX-110052150	7D	71.626	0.000138371
PH	E1	AX-110052150	7D	71.626	0.00030481
PH	E4	AX-110165740	7D	71.7852	0.000917222
PH	E4	AX-108780423	7D	71.8108	0.000844349
PH	E4	AX-109590673	7D	71.821	9.56241e-06
PH	E5	AX-109590673	7D	71.821	3.02543e-05
PH	E3	AX-109590673	7D	71.821	4.61886e-05
PH	E1	AX-109590673	7D	71.821	8.87002e-05
PH	E4	AX-111713225	7D	71.8634	0.000144319
PH	E5	AX-111713225	7D	71.8634	0.000843587
PH	E3	AX-111713225	7D	71.8634	0.00092077
PH	E4	AX-111490489	7D	76.9435	2.52044e-05
PH	E5	AX-111490489	7D	76.9435	0.000929245
PH	E5	AX-111005588	7D	379.825	0.000179609
PH	E1	AX-111005588	7D	379.825	0.000204112
PH	E4	AX-111005588	7D	379.825	0.00021291
PH	E3	AX-111005588	7D	379.825	0.000580423
