# Supplementary material for: Genetic Analysis of Adaptive Traits in Spring Wheat in Northeast China
Source: Life (Basel). 2024 Jan 24;14(2):168. doi: 10.3390/life14020168 (PMC10890535; doi:10.3390/life14020168)
Supplement: Supplementary file 1 [file life-14-00168-s001.zip › Table S4.xlsx]

## Sheet: Sheet1
Table S4 The genotype and the details for Kasp_2D_PH and Kasp_6D_HD in 163 wheat accessions
Name	Heading date-BLUP (day)	Plant height- BLUP(cm)	Kasp_2D_PH	Kasp_6D_HD
1770306	72	71.9333	CC	AA
1771610	72	80.1333	GG	CC
1771698	72	70.2667	GG	AA
1961241	70	78.0667	GG	AA
1961333	71	77.6667	CC	CC
1962010	73	73.3333	GG	AA
1962121	73	78.6	CC	AA
1970064	73	74.7333	GG	AA
1970337	71	77.5333	GG	AA
1970353	72	77.2	GG	AA
1970619	74	83.2667	CC	AA
1970832	71	86.0667	GG	AA
1970978	71	69.4	CC	CC
1971275	73	77.2667	CC	AA
1971299	73	82.8667	GG	AA
15M7636	69	70.8	CC	CC
15MJ377	68	70.0667	GG	AA
15MJ424	68	69.6	GG	CC
15ZM804	70	78.8	GG	AA
18ZaoX-1	65	94.4	GG	CC
19A0270	72	77.0667	GG	AA
19A0327	72	73.7333	CC	AA
19HD118	69	70.6667	GG	AA
2020Y521	69	69.2667	GG	AA
2020Y522	70	73.9333	GG	AA
2020Y523	74	76.0667	CG	AA
2020Y524	73	81.2	GG	AA
2022A4101	70	71.6667	GG	AA
2022A4102	70	76	GG	AA
2022A4103	70	69.0714	CG	CC
2022A4106	70	77.2667	GG	AA
2022A4107	72	80.3333	GG	AA
2022A4109	73	76.8	GG	AC
2022A4115	73	77.6429	GG	AC
2022A5002	72	78.0667	CC	AA
2022A5003	70	69.2667	GG	AA
2022A5010	69	68.0667	CG	AA
2022A5011	70	72.7333	GG	AA
2022A5012	73	74.5333	CC	AA
49ZBWCN-1251	70	74.8667	GG	AA
50ZBWCN-1212	72	78.2667	GG	AA
50ZBWCN-1230	69	76.7333	GG	AA
51ZBWSN-1111	72	80	GG	AA
51ZBWSN-1202	72	77.8667	GG	AC
51ZBWSN-1242	72	79.6667	GG	AA
8WYCYT-16	72	78.62	GG	CC
8WYCYT-18	70	82.1733	GG	AA
8WYCYT-22	72	82.5733	GG	AA
8WYCYT-27	72	84.2	GG	AA
Bafeng5	73	79.6	GG	AA
Bafeng6	72	83.1333	GG	AA
Bamai12	71	73.9333	CG	CC
Bamai13	72	79.1333	GG	CC
Bamai14	72	77.6	GG	CC
Bamai18	73	80	GG	AA
Bamai19	72	78	GG	CC
Bamai20	74	79.3333	GG	AA
Bayou1	71	76.5333	GG	AA
Fengai14-Q4	76	73.2667	CC	AA
Hechun137	72	81.4	GG	AA
IZYPTE-10	72	82.5467	GG	AA
IZYPTE-24	72	86.8	GG	AA
IZYPTE-27	70	77.7267	GG	AA
Jinning1	73	82.4667	GG	CC
Jinning13	72	69.1333	GG	AA
Jinning15	72	65.8	CC	CC
Jinning16	72	64.9333	CG	AA
Jinning5	73	85.6667	GG	CC
Jinqi001	66	70.7333	GG	AA
Jiuchun424	71	75.5333	CC	AA
JiushengheC316	71	81.2	GG	AA
JiushengheC605	72	82.5333	GG	CC
JiushengheC610	70	69.2	CC	AA
JiushengheC611	74	81.4667	GG	AA
JiushengheC612	69	72.8	GG	AC
JiushengheC613	73	77.1429	GG	CC
LF18-171	78	96.6	CC	AA
LF19-551	79	96.5467	GG	AC
LF20-008	78	98.58	GG	AC
LF21-092	79	97.64	GG	AA
LF21-153	79	103.933	GG	AA
Liangchun1547	71	75.7333	CG	AA
Liangchun1723	69	73	GG	CC
Liangchun1725	72	78.6667	GG	AA
Liangchun1773	70	73.4	GG	CC
Liangchun1817	74	85.0667	GG	AC
Liangchun1826	73	78.8	GG	AA
Liangchun1832	72	76.6667	GG	CC
Liangchun1907	73	75.9333	CC	AA
Liangchun1931	75	74.6667	CG	AC
Liangchun1934	73	75.8	CC	CC
Liangchun2001	73	80.6	GG	AA
Liangchun2002	75	80	GG	AA
Liangchun2014	73	79.6667	GG	AA
Liangchun2134	70	82.8	GG	AA
LiangchunQ1907	73	75.3333	GG	AA
Long17-7209	77	89.48	GG	AC
Long18-8700	79	99.3667	CC	AA
Long18-8825	77	96.7653	GG	AA
Long20-0217	79	101.58	GG	AA
Long20-0570	79	94.66	CC	AA
Longchun2301	72	84.3333	GG	AA
Longchun2302	73	77.6667	GG	AA
Longchun2303	70	78	GG	CC
Longchun44	71	71.0667	GG	AA
Longchun50	70	76.7333	GG	CC
M6931	73	70	CC	CC
Neimai17	73	95.8571	GG	AA
Ning085	69	72.4667	GG	CC
Ningchun4	71	76.6667	GG	AA
Ningxia15MJ39	69	74.6	GG	AA
Ningxia15MJ551	69	72.2667	GG	CC
Ningxia16MJ298	68	72.4667	GG	AA
Ningxia16MJ300	68	71.6667	CG	CC
Ningxia16MJ34	68	72.6667	GG	CC
Ningxia16MJ432	67	68.8667	CC	CC
Ningxia17J133	67	75.5333	GG	AA
Ningxia18Y516	69	74	GG	CC
NingxiaHJ450	73	78.8	GG	CC
NingxiaHJ68	70	76.6	GG	AA
Nongmai125	69	69.7333	GG	CC
NY2014181	69	71.4667	CC	AA
NY201480	70	76.2	GG	AA
Pinyu10	74	70.9333	CC	AA
Pinyu11	69	70.2667	CC	AA
Pinyu4	69	68.7333	GG	CC
Pinyu9	73	78.2	GG	AA
Qinghai2022LD196	74	63.8	CG	AA
Qinghai2022LD197	76	75.4	CC	AA
Qinghai2022LD199	74	81.8667	GG	CC
Qinghai2022LD202	76	70.7333	CC	AC
Qinghaiy1511	74	106.2	GG	AA
S22Pin15	67	60.5333	CC	CC
S22YJ-16	66	73.4733	CG	CC
S22YJ-18	66	69.64	GG	CC
S22YJ-60	70	73.9667	GG	CC
S22YJ-62	69	68.4	CC	CC
S22YuanF6-205	68	65.9333	GG	AA
S22YuanF6-243	68	68.0667	GG	CC
S22YuanF6-25	66	74.4667	GG	AA
S22YuanF6-26	68	66.2667	CG	CC
S22YuanF6-274	68	64.5333	GG	CC
S22YuanF6-324	67	66.5333	CC	CC
S22YuanF6-44	68	67.5385	CC	AA
S22YuanF6-508	66	64.9333	GG	AC
S22YuanF6-512	67	67.1333	GG	CC
S22YuanF6-72	68	66.6667	GG	CC
Xinchun11	75	72.96	CC	AA
Xinchun26	72	76.4	CC	AA
Xinchun37	72	79.4	GG	AA
Xinchun44	72	79.4667	GG	AA
Xinchun6	69	81.6333	GG	AC
Xinong892-1	74	70	GG	CC
Xinong892-2	75	70.8667	CC	AC
Xinong892-3	75	70.6667	CC	AA
Xinong892-4	74	78.5333	GG	AA
Xinong894-1	74	63.6	CC	AA
Xinong894-2	74	68.2667	CC	AA
Yong1276	71	72.9333	CG	AA
Yong3591	68	76.2	GG	AA
Yong869	70	75.8667	GG	AA
ZM732	70	82.9333	GG	AA
